# Supplementary material for: Three founding ancestral genomes involved in the origin of sugarcane
Source: Ann Bot. 2021 Feb 26;127(6):827–40. doi: 10.1093/aob/mcab008 (PMC8103802; doi:10.1093/aob/mcab008)
Supplement: mcab008_suppl_Supplementary_Table_S1 [file mcab008_suppl_supplementary_table_s1.xlsx]

## Sheet: WGS Data
ID	Taxonomy	Accession name	Data type		# reads	Estimated genome coverage based on genome size of 6 to 10 Gb	reference
341	Saccharum officinarum	Big_Tanna	WGS	2x150 pb illumina novaseq S4	774446182	15 X	DHont et al, JGI resequencing project CSP 503419 in progress
342	Saccharum barberi	Chunnee	WGS	2x150 pb illumina novaseq S4	606859800	12 X	DHont et al, JGI resequencing project CSP 503419 in progress
343	Saccharum spontaneum	Glagha_WT	WGS	2x150 pb illumina novaseq S4	1019159592	20 X	DHont et al, JGI resequencing project CSP 503419 in progress
344	Saccharum spontaneum	IN_84_066	WGS	2x150 pb illumina novaseq S4	607055604	12 X	DHont et al, JGI resequencing project CSP 503419 in progress
345	Saccharum spontaneum	IN_84_089	WGS	2x150 pb illumina novaseq S4	333584594	7 X	DHont et al, JGI resequencing project CSP 503419 in progress
346	Saccharum spontaneum	IND_81_013	WGS	2x150 pb illumina novaseq S4	488571490	10 X	DHont et al, JGI resequencing project CSP 503419 in progress
347	Saccharum spontaneum	MOL_5904	WGS	2x150 pb illumina novaseq S4	199690582	4 X	DHont et al, JGI resequencing project CSP 503419 in progress
348	Saccharum spontaneum	MPTH_97-003	WGS	2x150 pb illumina novaseq S4	1087508442	22 X	DHont et al, JGI resequencing project CSP 503419 in progress
349	Saccharum hybrid cultivar	NA56-79	WGS	2x150 pb illumina novaseq S4	858345932	17 X	DHont et al, JGI resequencing project CSP 503419 in progress
350	Saccharum robustum	NG_28-251	WGS	2x150 pb illumina novaseq S4	777907428	16 X	DHont et al, JGI resequencing project CSP 503419 in progress
351	Saccharum officinarum	NG_51-142	WGS	2x150 pb illumina novaseq S4	670249196	13 X	DHont et al, JGI resequencing project CSP 503419 in progress
352	Saccharum barberi	Paunra	WGS	2x150 pb illumina novaseq S4	693896154	14 X	DHont et al, JGI resequencing project CSP 503419 in progress
353	Saccharum spontaneum	SES_14	WGS	2x150 pb illumina novaseq S4	570293894	11 X	DHont et al, JGI resequencing project CSP 503419 in progress
354	Saccharum spontaneum	SES_4A	WGS	2x150 pb illumina novaseq S4	713918226	14 X	DHont et al, JGI resequencing project CSP 503419 in progress
355	Saccharum spontaneum	SES_517	WGS	2x150 pb illumina novaseq S4	432340802	9 X	DHont et al, JGI resequencing project CSP 503419 in progress
356	Saccharum barberi	Uba	WGS	2x150 pb illumina novaseq S4	520802452	10 X	DHont et al, JGI resequencing project CSP 503419 in progress
421	Saccharum officinarum	LA Purple	WGS	2x150 and 2x250bp illumina	835957282	25 X	Garsmeur et al 2018
423	Saccharum spontaneum	SES234B	WGS	2x150bp illumina Hiseq 2500	2112378363	39 X	Garsmeur et al 2018
422	Saccharum hybrid cultivar	R570	WGS	2x150bp illumina Hiseq 2500	2178940889	40 X	Garsmeur et al 2018
357	Saccharum spontaneum	AP85-68	WGS	2x150bp illumina HiSeq 2500	211723484	4 X	Zhang et al 2018
358	Saccharum spontaneum	FJ-89-1-1	WGS	2x150bp illumina HiSeq 2500	242014934	5 X	Zhang et al 2018
359	Saccharum spontaneum	FU-89-1-16	WGS	2x150bp illumina HiSeq 2500	183748016	4 X	Zhang et al 2018
360	Saccharum spontaneum	Gugu	WGS	2x150bp illumina HiSeq 2500	218283358	4 X	Zhang et al 2018
361	Saccharum spontaneum	GZ-78-1-11	WGS	2x150bp illumina HiSeq 2500	377585316	8 X	Zhang et al 2018
362	Saccharum spontaneum	HN-2	WGS	2x150bp illumina HiSeq 2500	404787248	8 X	Zhang et al 2018
363	Saccharum spontaneum	Holes1	WGS	2x150bp illumina HiSeq 2500	314879110	6 X	Zhang et al 2018
364	Saccharum spontaneum	IK76-067	WGS	2x150bp illumina HiSeq 2500	288225292	6 X	Zhang et al 2018
365	Saccharum spontaneum	IN76-086	WGS	2x150bp illumina HiSeq 2500	263268850	5 X	Zhang et al 2018
366	Saccharum spontaneum	IN84-021	WGS	2x150bp illumina HiSeq 2500	288333184	6 X	Zhang et al 2018
367	Saccharum spontaneum	IN84-089	WGS	2x150bp illumina HiSeq 2500	195215546	4 X	Zhang et al 2018
368	Saccharum spontaneum	IND81-03	WGS	2x150bp illumina HiSeq 2500	242340812	5 X	Zhang et al 2018
369	Saccharum spontaneum	IND81-05	WGS	2x150bp illumina HiSeq 2500	359290436	7 X	Zhang et al 2018
370	Saccharum spontaneum	IND81-08	WGS	2x150bp illumina HiSeq 2500	105656957	2 X	Zhang et al 2018
371	Saccharum spontaneum	IND81-13	WGS	2x150bp illumina HiSeq 2500	276382378	6 X	Zhang et al 2018
372	Saccharum spontaneum	IND81-14	WGS	2x150bp illumina HiSeq 2500	247247236	5 X	Zhang et al 2018
373	Saccharum spontaneum	IND81-15	WGS	2x150bp illumina HiSeq 2500	230500436	5 X	Zhang et al 2018
374	Saccharum spontaneum	IND81-17	WGS	2x150bp illumina HiSeq 2500	280373944	6 X	Zhang et al 2018
375	Saccharum spontaneum	IND81-18	WGS	2x150bp illumina HiSeq 2500	302009554	6 X	Zhang et al 2018
376	Saccharum spontaneum	Iranspon	WGS	2x150bp illumina HiSeq 2500	408303570	8 X	Zhang et al 2018
377	Saccharum spontaneum	PCANOR84	WGS	2x150bp illumina HiSeq 2500	221623894	4 X	Zhang et al 2018
378	Saccharum spontaneum	PPGN84-0	WGS	2x150bp illumina HiSeq 2500	197643080	4 X	Zhang et al 2018
379	Saccharum spontaneum	PTAR84-0	WGS	2x150bp illumina HiSeq 2500	281742922	6 X	Zhang et al 2018
380	Saccharum spontaneum	s15-95	WGS	2x150bp illumina HiSeq 2500	272116968	5 X	Zhang et al 2018
381	Saccharum spontaneum	SaudiAra	WGS	2x150bp illumina HiSeq 2500	359932992	7 X	Zhang et al 2018
382	Saccharum spontaneum	SC-79-2-11	WGS	2x150bp illumina HiSeq 2500	358356500	7 X	Zhang et al 2018
383	Saccharum spontaneum	SES004A	WGS	2x150bp illumina HiSeq 2500	278983566	6 X	Zhang et al 2018
384	Saccharum spontaneum	SES014	WGS	2x150bp illumina HiSeq 2500	333963294	7 X	Zhang et al 2018
385	Saccharum spontaneum	SES072	WGS	2x150bp illumina HiSeq 2500	183170888	4 X	Zhang et al 2018
386	Saccharum spontaneum	SES113A	WGS	2x150bp illumina HiSeq 2500	383722280	8 X	Zhang et al 2018
387	Saccharum spontaneum	SES184B	WGS	2x150bp illumina HiSeq 2500	327435020	7 X	Zhang et al 2018
388	Saccharum spontaneum	SES186	WGS	2x150bp illumina HiSeq 2500	221556788	4 X	Zhang et al 2018
389	Saccharum spontaneum	SES196	WGS	2x150bp illumina HiSeq 2500	256658900	5 X	Zhang et al 2018
390	Saccharum spontaneum	SES197A	WGS	2x150bp illumina HiSeq 2500	420535214	8 X	Zhang et al 2018
391	Saccharum spontaneum	SES208	WGS	2x150bp illumina HiSeq 2500	173245490	3 X	Zhang et al 2018
392	Saccharum spontaneum	SES234	WGS	2x150bp illumina HiSeq 2500	222656870	4 X	Zhang et al 2018
393	Saccharum spontaneum	SES239-43	WGS	2x150bp illumina HiSeq 2500	236125972	5 X	Zhang et al 2018
394	Saccharum spontaneum	SES264	WGS	2x150bp illumina HiSeq 2500	270491954	5 X	Zhang et al 2018
395	Saccharum spontaneum	SES275	WGS	2x150bp illumina HiSeq 2500	177875234	4 X	Zhang et al 2018
396	Saccharum spontaneum	SES289	WGS	2x150bp illumina HiSeq 2500	340118596	7 X	Zhang et al 2018
397	Saccharum spontaneum	SES294	WGS	2x150bp illumina HiSeq 2500	233536900	5 X	Zhang et al 2018
398	Saccharum spontaneum	SES297B	WGS	2x150bp illumina HiSeq 2500	300519450	6 X	Zhang et al 2018
399	Saccharum spontaneum	SES341	WGS	2x150bp illumina HiSeq 2500	193063754	4 X	Zhang et al 2018
400	Saccharum spontaneum	SES365	WGS	2x150bp illumina HiSeq 2500	212469056	4 X	Zhang et al 2018
401	Saccharum spontaneum	SES517	WGS	2x150bp illumina HiSeq 2500	218776732	4 X	Zhang et al 2018
402	Saccharum spontaneum	SES519	WGS	2x150bp illumina HiSeq 2500	267960796	5 X	Zhang et al 2018
403	Saccharum spontaneum	SES561	WGS	2x150bp illumina HiSeq 2500	378426530	8 X	Zhang et al 2018
404	Saccharum spontaneum	SES602	WGS	2x150bp illumina HiSeq 2500	276083124	6 X	Zhang et al 2018
405	Saccharum spontaneum	Shoaguan	WGS	2x150bp illumina HiSeq 2500	197349392	4 X	Zhang et al 2018
406	Saccharum spontaneum	SLC92-81	WGS	2x150bp illumina HiSeq 2500	236542202	5 X	Zhang et al 2018
407	Saccharum spontaneum	SLC92-94	WGS	2x150bp illumina HiSeq 2500	209189814	4 X	Zhang et al 2018
408	Saccharum spontaneum	SM7916	WGS	2x150bp illumina HiSeq 2500	197903174	4 X	Zhang et al 2018
409	Saccharum spontaneum	S-spontI	WGS	2x150bp illumina HiSeq 2500	183599296	4 X	Zhang et al 2018
410	Saccharum spontaneum	S-spont-jing	WGS	2x150bp illumina HiSeq 2500	188856106	4 X	Zhang et al 2018
411	Saccharum spontaneum	Taiwansp	WGS	2x150bp illumina HiSeq 2500	378883022	8 X	Zhang et al 2018
412	Saccharum spontaneum	Tongza	WGS	2x150bp illumina HiSeq 2500	231957368	5 X	Zhang et al 2018
413	Saccharum spontaneum	US48-60	WGS	2x150bp illumina HiSeq 2500	265020862	5 X	Zhang et al 2018
414	Saccharum spontaneum	US56-14-4	WGS	2x150bp illumina HiSeq 2500	517489082	10 X	Zhang et al 2018
415	Saccharum spontaneum	US60-004	WGS	2x150bp illumina HiSeq 2500	179133226	4 X	Zhang et al 2018
416	Saccharum spontaneum	US78-500	WGS	2x150bp illumina HiSeq 2500	225565948	5 X	Zhang et al 2018
417	Saccharum spontaneum	Yacheng-jing	WGS	2x150bp illumina HiSeq 2500	249247142	5 X	Zhang et al 2018
418	Saccharum spontaneum	YN-76-1-20	WGS	2x150bp illumina HiSeq 2500	468507482	9 X	Zhang et al 2018
419	Saccharum spontaneum	YNMZ	WGS	2x150bp illumina HiSeq 2500	256612592	5 X	Zhang et al 2018
420	Saccharum spontaneum	YNXD	WGS	2x150bp illumina HiSeq 2500	356744018	7 X	Zhang et al 2018

## Sheet: Target Capture Yang et al 2018
ID	Suggested species (Yang et al., 2018)	Species name in collection	Clone name in collection	DATA TYPE		# reads	Accession number
147	Non Saccharum	Saccharum procerum	Kalimpong	Targeted sequencing	single Illumina HiSeq 2500	19687312	SRR6680929
323	Non Saccharum	Saccharum rufipilum	US 57-060-02	Targeted sequencing	single Illumina HiSeq 2500	20474061	SRR6680785
310	Non Saccharum	Unknown Unknown	Unknown (2009: R37-P075)	Targeted sequencing	paired 2x150 bp Illumina Hiseq 2500	17189680	SRR6680843
304	Non Saccharum	Saccharum spontaneum	Unknown (2009: R37-P054)	Targeted sequencing	paired 2x150 bp Illumina Hiseq 2500	17984219	SRR6680799
331	Non Saccharum	Saccharum bengalense	US 67-009-02	Targeted sequencing	paired 2x150 bp Illumina Hiseq 2500	17270611	SRR6680931
327	Non Saccharum	Saccharum brevibarbe	US 63-017	Targeted sequencing	paired 2x150 bp Illumina Hiseq 2500	14869200	SRR6680871
312	Non Saccharum	Saccharum spontaneum	Unknown (2009: R43-P074)	Targeted sequencing	paired 2x150 bp Illumina Hiseq 2500	20356945	SRR6680879
302	Non Saccharum	Erianthus Unknown	Unknown (2009: R37-P050)	Targeted sequencing	paired 2x150 bp Illumina Hiseq 2500	18701588	SRR6680885
254	Non Saccharum	Saccharum ravennae	SES 305	Targeted sequencing	paired 2x150 bp Illumina Hiseq 2500	13640017	SRR6680776
305	Non Saccharum	Erianthus Unknown	Unknown (2009: R37-P055)	Targeted sequencing	paired 2x150 bp Illumina Hiseq 2500	15076836	SRR6680811
145	Non Saccharum	Saccharum spontaneum	Isiolo	Targeted sequencing	paired 2x150 bp Illumina Hiseq 2500	14531539	SRR6680819
321	Non Saccharum	Saccharum arundinaceum	US 57-003-03	Targeted sequencing	paired 2x150 bp Illumina Hiseq 2500	20981810	SRR6680977
149	Non Saccharum	Saccharum spontaneum	Karenko Large	Targeted sequencing	paired 2x150 bp Illumina Hiseq 2500	19193390	SRR6680927
328	Non Saccharum	Saccharum Unknown	US 63-052	Targeted sequencing	paired 2x150 bp Illumina Hiseq 2500	13358447	SRR6680875
157	Non Saccharum	Saccharum barberi	Matna Shahj	Targeted sequencing	paired 2x150 bp Illumina Hiseq 2500	9979429	SRR6680834
326	Non Saccharum	Saccharum rufipilum	US 61-012-01	Targeted sequencing	paired 2x150 bp Illumina Hiseq 2500	11965580	SRR6680978
128	Non Saccharum	Saccharum bengalense	IND 81-047	Targeted sequencing	paired 2x150 bp Illumina Hiseq 2500	15365466	SRR6680788
322	Non Saccharum	Saccharum kanashiroi	US 57-005-02	Targeted sequencing	paired 2x150 bp Illumina Hiseq 2500	19187944	SRR6680754
250	Non Saccharum	Saccharum spontaneum	SES 288	Targeted sequencing	paired 2x150 bp Illumina Hiseq 2500	16451371	SRR6680740
130	Non Saccharum	Saccharum spontaneum	IND 81-062	Targeted sequencing	paired 2x150 bp Illumina Hiseq 2500	14294623	SRR6680856
324	Non Saccharum	Saccharum spontaneum	US 58-005-03	Targeted sequencing	paired 2x150 bp Illumina Hiseq 2500	21862179	SRR6680850
206	Saccharum barberi	Saccharum barberi	Pathri	Targeted sequencing	single Illumina HiSeq 2500	36500850	SRR6680825
151	Saccharum barberi	Saccharum barberi	Ketari	Targeted sequencing	paired 2x150 bp Illumina Hiseq 2500	31713598	SRR6680937
86	Saccharum barberi	Saccharum barberi	Ganapathy	Targeted sequencing	paired 2x150 bp Illumina Hiseq 2500	22120758	SRR6680728
156	Saccharum barberi	Saccharum barberi	Matna	Targeted sequencing	paired 2x150 bp Illumina Hiseq 2500	17810966	SRR6680991
269	Saccharum barberi	Saccharum barberi	Sunnabile	Targeted sequencing	paired 2x150 bp Illumina Hiseq 2500	22981881	SRR6680801
267	Saccharum barberi	Saccharum barberi	Sonabile	Targeted sequencing	paired 2x150 bp Illumina Hiseq 2500	21530428	SRR6680712
289	Saccharum hybrid	Saccharum officinarum	Unknown (1995: R65-P13)	Targeted sequencing	paired 2x150 bp Illumina Hiseq 2500	41664287	SRR6680893
57	Saccharum hybrid	Saccharum Hybrid	CO 0513	Targeted sequencing	paired 2x150 bp Illumina Hiseq 2500	29202562	SRR6680890
216	Saccharum hybrid	Saccharum Hybrid	POJ 2803	Targeted sequencing	paired 2x150 bp Illumina Hiseq 2500	53548261	SRR6680901
76	Saccharum hybrid	Saccharum Hybrid	Diamond 10	Targeted sequencing	paired 2x150 bp Illumina Hiseq 2500	32095693	SRR6680733
225	Saccharum hybrid	Unknown Unknown	R 469	Targeted sequencing	paired 2x150 bp Illumina Hiseq 2500	27202969	SRR6680730
92	Saccharum hybrid	Saccharum officinarum	Hinahina 18	Targeted sequencing	paired 2x150 bp Illumina Hiseq 2500	29336349	SRR6680806
45	Saccharum hybrid	Saccharum officinarum	Bamboo Amarilla	Targeted sequencing	paired 2x150 bp Illumina Hiseq 2500	30859518	SRR6680876
195	Saccharum hybrid	Saccharum robustum	NG 77-107	Targeted sequencing	paired 2x150 bp Illumina Hiseq 2500	35016356	SRR6680935
64	Saccharum hybrid	Saccharum Hybrid	CP 44-0101	Targeted sequencing	paired 2x150 bp Illumina Hiseq 2500	26789368	SRR6680824
115	Saccharum hybrid	Saccharum formerly off.	IM 76-249	Targeted sequencing	paired 2x150 bp Illumina Hiseq 2500	31310567	SRR6680881
48	Saccharum hybrid	Saccharum officinarum	Black Innes	Targeted sequencing	paired 2x150 bp Illumina Hiseq 2500	26981989	SRR6680882
131	Saccharum hybrid	Saccharum spontaneum	IND 81-073	Targeted sequencing	paired 2x150 bp Illumina Hiseq 2500	14844183	SRR6680911
93	Saccharum hybrid	Saccharum officinarum	Hind's Special	Targeted sequencing	paired 2x150 bp Illumina Hiseq 2500	46766091	SRR6680949
294	Saccharum hybrid	Unknown Unknown	Unknown (1995: R65-P47)	Targeted sequencing	paired 2x150 bp Illumina Hiseq 2500	31583112	SRR6680948
248	Saccharum hybrid	Saccharum spontaneum	SES 264	Targeted sequencing	paired 2x150 bp Illumina Hiseq 2500	40953090	SRR6680866
53	Saccharum hybrid	Saccharum Hybrid	CL 41-0223	Targeted sequencing	paired 2x150 bp Illumina Hiseq 2500	15887259	SRR6680865
171	Saccharum hybrid	Saccharum officinarum	NG 28-033	Targeted sequencing	paired 2x150 bp Illumina Hiseq 2500	16729510	SRR6680779
229	Saccharum hybrid	Saccharum kanashiroi	S. kanashiroi	Targeted sequencing	paired 2x150 bp Illumina Hiseq 2500	17681635	SRR6680780
87	Saccharum hybrid	Saccharum officinarum	Guam A	Targeted sequencing	paired 2x150 bp Illumina Hiseq 2500	22651843	SRR6680787
81	Saccharum hybrid	Saccharum officinarum	F 36-819	Targeted sequencing	paired 2x150 bp Illumina Hiseq 2500	14426813	SRR6680814
152	Saccharum hybrid	Saccharum Hybrid	LCP 86-454	Targeted sequencing	paired 2x150 bp Illumina Hiseq 2500	22770082	SRR6680820
217	Saccharum hybrid	Saccharum Hybrid	POJ 2946	Targeted sequencing	paired 2x150 bp Illumina Hiseq 2500	22543415	SRR6680722
297	Saccharum hybrid	Unknown Unknown	Unknown (2008: R45-P107)	Targeted sequencing	paired 2x150 bp Illumina Hiseq 2500	23763848	SRR6680721
204	Saccharum hybrid	Saccharum officinarum	Padangsche Dark Red	Targeted sequencing	paired 2x150 bp Illumina Hiseq 2500	20279969	SRR6680695
70	Saccharum hybrid	Saccharum Hybrid	CP 88-1762	Targeted sequencing	paired 2x150 bp Illumina Hiseq 2500	22826777	SRR6680704
288	Saccharum hybrid	Saccharum officinarum	Unknown (1995: R56-P50)	Targeted sequencing	paired 2x150 bp Illumina Hiseq 2500	22697456	SRR6680828
224	Saccharum hybrid	Saccharum Hybrid	Q 058	Targeted sequencing	paired 2x150 bp Illumina Hiseq 2500	62142530	SRR6680831
44	Saccharum hybrid	Saccharum officinarum	BADILA	Targeted sequencing	paired 2x150 bp Illumina Hiseq 2500	19251810	SRR6680795
105	Saccharum hybrid	Saccharum robustum	IJ 76-547	Targeted sequencing	paired 2x150 bp Illumina Hiseq 2500	33407121	SRR6680793
181	Saccharum hybrid	Saccharum officinarum	NG 51-099	Targeted sequencing	paired 2x150 bp Illumina Hiseq 2500	17299441	SRR6680789
66	Saccharum hybrid	Saccharum Hybrid	CP 66-0346	Targeted sequencing	paired 2x150 bp Illumina Hiseq 2500	25012519	SRR6680751
65	Saccharum hybrid	Saccharum Hybrid	CP 65-0357	Targeted sequencing	paired 2x150 bp Illumina Hiseq 2500	28803235	SRR6680823
108	Saccharum hybrid	Saccharum officinarum	IK 76-065	Targeted sequencing	paired 2x150 bp Illumina Hiseq 2500	20929927	SRR6680979
201	Saccharum hybrid	Saccharum Hybrid	Ogles Selection	Targeted sequencing	paired 2x150 bp Illumina Hiseq 2500	40775759	SRR6680900
290	Saccharum hybrid	Saccharum Hybrid	Unknown (1995: R65-P18)	Targeted sequencing	paired 2x150 bp Illumina Hiseq 2500	31311688	SRR6680896
155	Saccharum hybrid	Saccharum officinarum	Manjav	Targeted sequencing	paired 2x150 bp Illumina Hiseq 2500	16684869	SRR6680898
114	Saccharum hybrid	Saccharum formerly rob.	IM 76-249	Targeted sequencing	paired 2x150 bp Illumina Hiseq 2500	23860391	SRR6680851
71	Saccharum hybrid	Saccharum Hybrid	CP 88-1762	Targeted sequencing	paired 2x150 bp Illumina Hiseq 2500	95367547	SRR6680849
73	Saccharum hybrid	Saccharum Hybrid	CP 96-1252	Targeted sequencing	paired 2x150 bp Illumina Hiseq 2500	38182325	SRR6680691
69	Saccharum hybrid	Saccharum Hybrid	CP 78-1628	Targeted sequencing	paired 2x150 bp Illumina Hiseq 2500	78244912	SRR6680800
82	Saccharum officinarum	Saccharum officinarum	Fiji	Targeted sequencing	paired 2x150 bp Illumina Hiseq 2500	16374996	SRR6680887
163	Saccharum officinarum	Saccharum officinarum	Nanahu 48	Targeted sequencing	paired 2x150 bp Illumina Hiseq 2500	21956820	SRR6680736
96	Saccharum officinarum	Saccharum officinarum	IJ 76-324	Targeted sequencing	paired 2x150 bp Illumina Hiseq 2500	25621979	SRR6680758
47	Saccharum officinarum	Saccharum officinarum	Black Fiji	Targeted sequencing	paired 2x150 bp Illumina Hiseq 2500	23070628	SRR6680821
175	Saccharum officinarum	Saccharum officinarum	NG 28-212	Targeted sequencing	paired 2x150 bp Illumina Hiseq 2500	26856544	SRR6680932
179	Saccharum officinarum	Saccharum officinarum	NG 51-058	Targeted sequencing	paired 2x150 bp Illumina Hiseq 2500	23332873	SRR6680938
173	Saccharum officinarum	Saccharum officinarum	NG 28-080	Targeted sequencing	paired 2x150 bp Illumina Hiseq 2500	25074886	SRR6680723
46	Saccharum officinarum	Saccharum officinarum	Bamboo Blanca	Targeted sequencing	paired 2x150 bp Illumina Hiseq 2500	46182504	SRR6680907
174	Saccharum officinarum	Saccharum officinarum	NG 28-099	Targeted sequencing	paired 2x150 bp Illumina Hiseq 2500	18301276	SRR6680905
103	Saccharum officinarum	Saccharum officinarum	IJ 76-475	Targeted sequencing	paired 2x150 bp Illumina Hiseq 2500	26853786	SRR6680989
122	Saccharum officinarum	Saccharum officinarum	IN 84-068	Targeted sequencing	paired 2x150 bp Illumina Hiseq 2500	16492859	SRR6680864
84	Saccharum officinarum	Saccharum officinarum	Fiji 47	Targeted sequencing	paired 2x150 bp Illumina Hiseq 2500	24472364	SRR6680873
176	Saccharum officinarum	Saccharum officinarum	NG 28-266	Targeted sequencing	paired 2x150 bp Illumina Hiseq 2500	15557640	SRR6680921
186	Saccharum officinarum	Saccharum officinarum	NG 57-143	Targeted sequencing	paired 2x150 bp Illumina Hiseq 2500	67897789	SRR6680919
197	Saccharum officinarum	Saccharum officinarum	NG 77-154	Targeted sequencing	paired 2x150 bp Illumina Hiseq 2500	22861067	SRR6680813
167	Saccharum officinarum	Saccharum officinarum	NG 21-049	Targeted sequencing	paired 2x150 bp Illumina Hiseq 2500	14400419	SRR6680715
185	Saccharum officinarum	Saccharum officinarum	NG 57-099	Targeted sequencing	paired 2x150 bp Illumina Hiseq 2500	22653380	SRR6680742
104	Saccharum officinarum	Saccharum officinarum	IJ 76-478	Targeted sequencing	paired 2x150 bp Illumina Hiseq 2500	22954608	SRR6680967
77	Saccharum officinarum	Saccharum officinarum	EK 02	Targeted sequencing	paired 2x150 bp Illumina Hiseq 2500	20868467	SRR6680699
102	Saccharum officinarum	Saccharum officinarum	IJ 76-470	Targeted sequencing	paired 2x150 bp Illumina Hiseq 2500	39117610	SRR6680698
200	Saccharum officinarum	Saccharum officinarum	NH 70-069-3	Targeted sequencing	paired 2x150 bp Illumina Hiseq 2500	26012462	SRR6680708
83	Saccharum officinarum	Saccharum officinarum	Fiji 24	Targeted sequencing	paired 2x150 bp Illumina Hiseq 2500	21202873	SRR6680827
100	Saccharum officinarum	Saccharum officinarum	IJ 76-429	Targeted sequencing	paired 2x150 bp Illumina Hiseq 2500	21256761	SRR6680994
188	Saccharum officinarum	Saccharum officinarum	NG 57-219	Targeted sequencing	paired 2x150 bp Illumina Hiseq 2500	20155075	SRR6680830
191	Saccharum officinarum	Saccharum officinarum	NG 77-018	Targeted sequencing	paired 2x150 bp Illumina Hiseq 2500	12534652	SRR6680829
180	Saccharum officinarum	Saccharum officinarum	NG 51-095	Targeted sequencing	paired 2x150 bp Illumina Hiseq 2500	23543380	SRR6680711
230	Saccharum officinarum	Saccharum officinarum	S. officinarum (8275)	Targeted sequencing	paired 2x150 bp Illumina Hiseq 2500	20867977	SRR6680975
113	Saccharum officinarum	Saccharum officinarum	IM 76-245	Targeted sequencing	paired 2x150 bp Illumina Hiseq 2500	15254690	SRR6680858
274	Saccharum sinensis	Saccharum sinense	Tekcha Okinawa	Targeted sequencing	single Illumina HiSeq 2500	35912396	SRR6680833
273	Saccharum sinensis	Saccharum sinense	Tekcha	Targeted sequencing	paired 2x150 bp Illumina Hiseq 2500	16531763	SRR6680902
50	Saccharum sinensis	Saccharum sinense	China	Targeted sequencing	paired 2x150 bp Illumina Hiseq 2500	34624252	SRR6680942
51	Saccharum sinensis	Saccharum sinense	Chuk Che	Targeted sequencing	paired 2x150 bp Illumina Hiseq 2500	82692424	SRR6680917
40	Saccharum sinensis	Saccharum sinense	Agaul	Targeted sequencing	paired 2x150 bp Illumina Hiseq 2500	17657729	SRR6680955
246	Saccharum spontaneum	Saccharum spontaneum	SES 220	Targeted sequencing	paired 2x150 bp Illumina Hiseq 2500	18376230	SRR6680889
261	Saccharum spontaneum	Saccharum spontaneum	SLC 92-78	Targeted sequencing	paired 2x150 bp Illumina Hiseq 2500	54839136	SRR6680772
316	Saccharum spontaneum	Saccharum spontaneum	US 4625	Targeted sequencing	paired 2x150 bp Illumina Hiseq 2500	21392269	SRR6680738
335	Saccharum spontaneum	Saccharum spontaneum	US 78-508	Targeted sequencing	paired 2x150 bp Illumina Hiseq 2500	13706946	SRR6680737
142	Saccharum spontaneum	Saccharum spontaneum	IND 81-191	Targeted sequencing	paired 2x150 bp Illumina Hiseq 2500	38807184	SRR6680732
135	Saccharum spontaneum	Saccharum spontaneum	IND 81-138	Targeted sequencing	paired 2x150 bp Illumina Hiseq 2500	29501275	SRR6680840
240	Saccharum spontaneum	Saccharum spontaneum	SES 014	Targeted sequencing	paired 2x150 bp Illumina Hiseq 2500	36280570	SRR6680877
126	Saccharum spontaneum	Saccharum spontaneum	IND 81-007	Targeted sequencing	paired 2x150 bp Illumina Hiseq 2500	26390021	SRR6680883
138	Saccharum spontaneum	Saccharum spontaneum	IND 81-157	Targeted sequencing	paired 2x150 bp Illumina Hiseq 2500	12979101	SRR6680951
134	Saccharum spontaneum	Saccharum spontaneum	IND 81-136	Targeted sequencing	paired 2x150 bp Illumina Hiseq 2500	19841688	SRR6680946
262	Saccharum spontaneum	Saccharum spontaneum	SLC 92-81	Targeted sequencing	paired 2x150 bp Illumina Hiseq 2500	52450892	SRR6680990
129	Saccharum spontaneum	Saccharum spontaneum	IND 81-055	Targeted sequencing	paired 2x150 bp Illumina Hiseq 2500	27086947	SRR6680987
239	Saccharum spontaneum	Saccharum spontaneum	SES 004 A	Targeted sequencing	paired 2x150 bp Illumina Hiseq 2500	20572430	SRR6680983
336	Saccharum spontaneum	Saccharum spontaneum	US 78-511	Targeted sequencing	paired 2x150 bp Illumina Hiseq 2500	67484471	SRR6680869
137	Saccharum spontaneum	Saccharum spontaneum	IND 81-144	Targeted sequencing	paired 2x150 bp Illumina Hiseq 2500	77950369	SRR6680822
334	Saccharum spontaneum	Saccharum spontaneum	US 78-500	Targeted sequencing	paired 2x150 bp Illumina Hiseq 2500	18599788	SRR6680924
256	Saccharum spontaneum	Saccharum spontaneum	SES 365	Targeted sequencing	paired 2x150 bp Illumina Hiseq 2500	60285008	SRR6680781
263	Saccharum spontaneum	Saccharum spontaneum	SLC 92-94	Targeted sequencing	paired 2x150 bp Illumina Hiseq 2500	22785049	SRR6680812
325	Saccharum spontaneum	Saccharum spontaneum	US 60-004-06	Targeted sequencing	paired 2x150 bp Illumina Hiseq 2500	24315014	SRR6680818
127	Saccharum spontaneum	Saccharum spontaneum	IND 81-030	Targeted sequencing	paired 2x150 bp Illumina Hiseq 2500	34374053	SRR6680719
132	Saccharum spontaneum	Saccharum spontaneum	IND 81-081	Targeted sequencing	paired 2x150 bp Illumina Hiseq 2500	23846584	SRR6680720
241	Saccharum spontaneum	Saccharum spontaneum	SES 072	Targeted sequencing	paired 2x150 bp Illumina Hiseq 2500	13776390	SRR6680757
249	Saccharum spontaneum	Saccharum spontaneum	SES 275	Targeted sequencing	paired 2x150 bp Illumina Hiseq 2500	18835776	SRR6680970
38	Saccharum spontaneum	Saccharum spontaneum	15-95	Targeted sequencing	paired 2x150 bp Illumina Hiseq 2500	22636206	SRR6680968
315	Saccharum spontaneum	Unknown Unknown	Unknown (2009: R45-P101)	Targeted sequencing	paired 2x150 bp Illumina Hiseq 2500	13827787	SRR6680700
94	Saccharum spontaneum	Saccharum spontaneum	Holes 1	Targeted sequencing	paired 2x150 bp Illumina Hiseq 2500	22352836	SRR6680810
309	Saccharum spontaneum	Saccharum spontaneum	Unknown (2009: R37-P068)	Targeted sequencing	paired 2x150 bp Illumina Hiseq 2500	25587576	SRR6680981
247	Saccharum spontaneum	Saccharum spontaneum	SES 234	Targeted sequencing	paired 2x150 bp Illumina Hiseq 2500	32296578	SRR6680926
252	Saccharum spontaneum	Saccharum spontaneum	SES 294	Targeted sequencing	paired 2x150 bp Illumina Hiseq 2500	14570709	SRR6680925
301	Saccharum spontaneum	Saccharum spontaneum	Unknown (2009: R37-P048)	Targeted sequencing	paired 2x150 bp Illumina Hiseq 2500	23329612	SRR6680903
141	Saccharum spontaneum	Saccharum spontaneum	IND 81-180	Targeted sequencing	paired 2x150 bp Illumina Hiseq 2500	28637674	SRR6680897
251	Saccharum spontaneum	Saccharum spontaneum	SES 289	Targeted sequencing	paired 2x150 bp Illumina Hiseq 2500	34215896	SRR6680750
233	Saccharum spontaneum	Saccharum spontaneum	S. spont # 03	Targeted sequencing	paired 2x150 bp Illumina Hiseq 2500	18669744	SRR6680860
255	Saccharum spontaneum	Saccharum spontaneum	SES 341	Targeted sequencing	paired 2x150 bp Illumina Hiseq 2500	16601781	SRR6680973
279	Saccharum spontaneum	Saccharum spontaneum	UM 69-015	Targeted sequencing	paired 2x150 bp Illumina Hiseq 2500	14895463	SRR6680944
245	Saccharum spontaneum	Saccharum spontaneum	SES 208	Targeted sequencing	paired 2x150 bp Illumina Hiseq 2500	15530825	SRR6680985
242	Saccharum spontaneum	Saccharum spontaneum	SES 184 B	Targeted sequencing	paired 2x150 bp Illumina Hiseq 2500	23676092	SRR6680984
143	Saccharum spontaneum	Saccharum spontaneum	Iran spont.	Targeted sequencing	paired 2x150 bp Illumina Hiseq 2500	24349569	SRR6680957
238	Saccharum spontaneum	Saccharum spontaneum	Saudi Arabia	Targeted sequencing	paired 2x150 bp Illumina Hiseq 2500	21414848	SRR6680895
136	Saccharum spontaneum	Saccharum spontaneum	IND 81-142	Targeted sequencing	single Illumina HiSeq 2500	41954051	SRR6680918
184	Saccharum robustum	Saccharum robustum	NG 57-054	Targeted sequencing	single Illumina HiSeq 2500	31441096	SRR6680714
223	Saccharum hybrid	Saccharum Hybrid	Q 050	Targeted sequencing	single Illumina HiSeq 2500	47449721	SRR6680857
320	Non Saccharum	Pending Pending	US 56-271-02	Targeted sequencing	single Illumina HiSeq 2500	48480250	SRR6680846
214	Saccharum hybrid	Saccharum officinarum	P-MAG-84-28	Targeted sequencing	single Illumina HiSeq 2500	40138052	SRR6680859
199	Saccharum officinarum	Saccharum officinarum	NG 96-024	Targeted sequencing	single Illumina HiSeq 2500	25556790	SRR6680762
243	Saccharum spontaneum	Saccharum spontaneum	SES 196	Targeted sequencing	single Illumina HiSeq 2500	28435079	SRR6680894
330	Miscanthus	Miscanthus sinensis	US 64-007-01	Targeted sequencing	paired 2x150 bp Illumina Hiseq 2500	21359734	SRR6680892
303	Saccharum spontaneum	Saccharum spontaneum	Unknown (2009: R37-P053)	Targeted sequencing	paired 2x150 bp Illumina Hiseq 2500	20725954	SRR6680891
162	Saccharum officinarum	Unknown Unknown	NA	Targeted sequencing	paired 2x150 bp Illumina Hiseq 2500	15632362	SRR6680888
116	Saccharum spontaneum	Saccharum spontaneum	IN 76-086	Targeted sequencing	paired 2x150 bp Illumina Hiseq 2500	31663698	SRR6680771
237	Saccharum spontaneum	Saccharum spontaneum	S 66-097	Targeted sequencing	paired 2x150 bp Illumina Hiseq 2500	22477143	SRR6680769
148	Miscanthus	Saccharum spontaneum	Karenko	Targeted sequencing	paired 2x150 bp Illumina Hiseq 2500	26901742	SRR6680770
285	Saccharum hybrid	Saccharum officinarum	Unknown (1995: R45-P120)	Targeted sequencing	paired 2x150 bp Illumina Hiseq 2500	21909414	SRR6680767
178	Saccharum spontaneum	Saccharum spontaneum	NG 51-025	Targeted sequencing	paired 2x150 bp Illumina Hiseq 2500	16695398	SRR6680870
266	Saccharum hybrid	Pending Pending	SM 8136	Targeted sequencing	paired 2x150 bp Illumina Hiseq 2500	22393224	SRR6680765
318	Miscanthus	Miscanthus floridulus	US 56-0022-03	Targeted sequencing	paired 2x150 bp Illumina Hiseq 2500	16371683	SRR6680766
189	Saccharum officinarum	Saccharum officinarum	NG 57-259	Targeted sequencing	paired 2x150 bp Illumina Hiseq 2500	24772735	SRR6680763
109	Saccharum spontaneum	Saccharum spontaneum	IK 76-067	Targeted sequencing	paired 2x150 bp Illumina Hiseq 2500	25453164	SRR6680764
296	Saccharum sinense	Unknown Unknown	Unknown (2008: R45-P089)	Targeted sequencing	paired 2x150 bp Illumina Hiseq 2500	25671659	SRR6680735
205	Saccharum spontaneum	Saccharum spontaneum	PAL 84-07	Targeted sequencing	paired 2x150 bp Illumina Hiseq 2500	24958010	SRR6680734
308	Saccharum spontaneum	Saccharum spontaneum	Unknown (2009: R37-P066)	Targeted sequencing	paired 2x150 bp Illumina Hiseq 2500	31598722	SRR6680729
277	Saccharum spontaneum	Saccharum spontaneum	Tongza	Targeted sequencing	paired 2x150 bp Illumina Hiseq 2500	29361062	SRR6680839
123	Saccharum robustum	Saccharum robustum	IN 84-076	Targeted sequencing	paired 2x150 bp Illumina Hiseq 2500	28296925	SRR6680841
78	Saccharum hybrid	Erianthus contamination Unknown	Erianthus contamination	Targeted sequencing	paired 2x150 bp Illumina Hiseq 2500	29095915	SRR6680842
124	Saccharum spontaneum	Saccharum spontaneum	IN 84-088	Targeted sequencing	paired 2x150 bp Illumina Hiseq 2500	27785832	SRR6680835
244	Saccharum spontaneum	Saccharum spontaneum	SES 197 A	Targeted sequencing	paired 2x150 bp Illumina Hiseq 2500	28419628	SRR6680836
95	Saccharum hybrid	Saccharum officinarum	IA 3330	Targeted sequencing	paired 2x150 bp Illumina Hiseq 2500	16782694	SRR6680837
146	Saccharum hybrid	Saccharum officinarum	Javari Kabbu	Targeted sequencing	paired 2x150 bp Illumina Hiseq 2500	20578914	SRR6680838
226	Saccharum hybrid	Saccharum Hybrid	R 570	Targeted sequencing	paired 2x150 bp Illumina Hiseq 2500	19169376	SRR6680844
159	Saccharum robustum	Saccharum officinarum	MOL 1238	Targeted sequencing	paired 2x150 bp Illumina Hiseq 2500	27841769	SRR6680845
219	Saccharum spontaneum	Saccharum spontaneum	PPGN 84-08	Targeted sequencing	paired 2x150 bp Illumina Hiseq 2500	36307598	SRR6680804
260	Saccharum spontaneum	Saccharum spontaneum	Shoaguan	Targeted sequencing	paired 2x150 bp Illumina Hiseq 2500	38125085	SRR6680803
158	Saccharum spontaneum	Saccharum spontaneum	MOL 1032	Targeted sequencing	paired 2x150 bp Illumina Hiseq 2500	29400053	SRR6680802
257	Saccharum spontaneum	Saccharum spontaneum	SES 517	Targeted sequencing	paired 2x150 bp Illumina Hiseq 2500	23128294	SRR6680808
221	Saccharum spontaneum	Saccharum spontaneum	PTAR 84-07	Targeted sequencing	paired 2x150 bp Illumina Hiseq 2500	34284101	SRR6680798
311	Saccharum spontaneum	Saccharum spontaneum	Unknown (2009: R41-P136)	Targeted sequencing	paired 2x150 bp Illumina Hiseq 2500	23793425	SRR6680928
160	Saccharum hybrid	Saccharum Unknown	MOL 6125	Targeted sequencing	paired 2x150 bp Illumina Hiseq 2500	30325221	SRR6680933
190	Saccharum sinense	Saccharum officinarum	NG 77-016	Targeted sequencing	paired 2x150 bp Illumina Hiseq 2500	20731574	SRR6680774
282	Saccharum hybrid	Saccharum officinarum	Unknown (1995: R43-P023)	Targeted sequencing	paired 2x150 bp Illumina Hiseq 2500	22271357	SRR6680880
182	Saccharum hybrid	Saccharum officinarum	NG 51-105	Targeted sequencing	paired 2x150 bp Illumina Hiseq 2500	35106296	SRR6680939
307	Saccharum spontaneum	Saccharum spontaneum	Unknown (2009: R37-P065)	Targeted sequencing	paired 2x150 bp Illumina Hiseq 2500	39188513	SRR6680713
42	Saccharum hybrid	Pending Pending	B 69691	Targeted sequencing	paired 2x150 bp Illumina Hiseq 2500	22531195	SRR6680847
99	Saccharum hybrid	Saccharum officinarum	IJ 76-418A PINK STALK	Targeted sequencing	paired 2x150 bp Illumina Hiseq 2500	23379781	SRR6680725
280	Saccharum hybrid	Saccharum officinarum	Unknown (1995: R37-P070)	Targeted sequencing	paired 2x150 bp Illumina Hiseq 2500	25855056	SRR6680726
306	Saccharum spontaneum	Saccharum spontaneum	Unknown (2009: R37-P056)	Targeted sequencing	paired 2x150 bp Illumina Hiseq 2500	27787611	SRR6680706
258	Saccharum spontaneum	Saccharum spontaneum	SES 519	Targeted sequencing	paired 2x150 bp Illumina Hiseq 2500	43559684	SRR6680943
139	Non Saccharum	Saccharum spontaneum	IND 81-161	Targeted sequencing	paired 2x150 bp Illumina Hiseq 2500	17842245	SRR6680913
140	Saccharum spontaneum	Saccharum spontaneum	IND 81-170	Targeted sequencing	paired 2x150 bp Illumina Hiseq 2500	35311464	SRR6680912
268	Saccharum hybrid	Saccharum officinarum	Spaansch	Targeted sequencing	paired 2x150 bp Illumina Hiseq 2500	14948764	SRR6680773
97	Saccharum robustum	Saccharum robustum	IJ 76-412	Targeted sequencing	paired 2x150 bp Illumina Hiseq 2500	43298688	SRR6680909
234	Saccharum spontaneum	Saccharum spontaneum	S. spont # 89	Targeted sequencing	paired 2x150 bp Illumina Hiseq 2500	59401690	SRR6680908
194	Saccharum hybrid	Saccharum officinarum	NG 77-081	Targeted sequencing	paired 2x150 bp Illumina Hiseq 2500	34631438	SRR6680906
293	Saccharum hybrid	Saccharum officinarum	Unknown (1995: R65-P39)	Targeted sequencing	paired 2x150 bp Illumina Hiseq 2500	15924702	SRR6680775
278	Saccharum hybrid	Saccharum officinarum	UM 68-015	Targeted sequencing	paired 2x150 bp Illumina Hiseq 2500	20543062	SRR6680953
177	Saccharum hybrid	Unknown Unknown	NG 28-285	Targeted sequencing	paired 2x150 bp Illumina Hiseq 2500	21015730	SRR6680954
287	Saccharum hybrid	Saccharum Hybrid	Unknown (1995: R55-P07)	Targeted sequencing	paired 2x150 bp Illumina Hiseq 2500	20789844	SRR6680952
164	Saccharum barberi	Saccharum barberi	Nargori	Targeted sequencing	paired 2x150 bp Illumina Hiseq 2500	21069544	SRR6680950
60	Saccharum hybrid	Saccharum Hybrid	COS 321	Targeted sequencing	paired 2x150 bp Illumina Hiseq 2500	16282164	SRR6680947
218	Saccharum spontaneum	Saccharum spontaneum	PPGN 84-05	Targeted sequencing	paired 2x150 bp Illumina Hiseq 2500	28729524	SRR6680945
292	Saccharum sinense	Saccharum robustum	Unknown (1995: R65-P35)	Targeted sequencing	paired 2x150 bp Illumina Hiseq 2500	15803298	SRR6680993
202	Saccharum hybrid	Saccharum officinarum	Oi Kung	Targeted sequencing	paired 2x150 bp Illumina Hiseq 2500	25226413	SRR6680992
286	Saccharum hybrid	Saccharum officinarum	Unknown (1995: R45-P123)	Targeted sequencing	paired 2x150 bp Illumina Hiseq 2500	34181324	SRR6680986
120	Saccharum robustum	Saccharum robustum	IN 84-045	Targeted sequencing	paired 2x150 bp Illumina Hiseq 2500	37934320	SRR6680988
213	Saccharum hybrid	Saccharum officinarum	P-MAG-84-02	Targeted sequencing	paired 2x150 bp Illumina Hiseq 2500	27853667	SRR6680982
98	Saccharum hybrid	Saccharum officinarum	IJ 76-418	Targeted sequencing	paired 2x150 bp Illumina Hiseq 2500	13042454	SRR6680867
203	Saccharum spontaneum	Saccharum spontaneum	Okinawa # 13	Targeted sequencing	paired 2x150 bp Illumina Hiseq 2500	13644804	SRR6680868
329	Miscanthus	Miscanthus sinensis	US 64-004-02	Targeted sequencing	paired 2x150 bp Illumina Hiseq 2500	8251181	SRR6680862
150	Saccharum spontaneum	Saccharum spontaneum	Kepandjen	Targeted sequencing	paired 2x150 bp Illumina Hiseq 2500	17844509	SRR6680863
161	Saccharum hybrid	Saccharum Unknown	MOL 6446	Targeted sequencing	paired 2x150 bp Illumina Hiseq 2500	14752416	SRR6680872
112	Saccharum spontaneum	Saccharum robustum	IM 76-232	Targeted sequencing	paired 2x150 bp Illumina Hiseq 2500	35338128	SRR6680916
75	Saccharum hybrid	Saccharum sinense	Desi Paunda	Targeted sequencing	paired 2x150 bp Illumina Hiseq 2500	23394679	SRR6680915
232	Saccharum hybrid	Saccharum officinarum	S. officinarum (8284)	Targeted sequencing	paired 2x150 bp Illumina Hiseq 2500	79235632	SRR6680914
119	Saccharum spontaneum	Saccharum spontaneum	IN 84-022	Targeted sequencing	paired 2x150 bp Illumina Hiseq 2500	84081346	SRR6680920
215	Saccharum hybrid	Saccharum Hybrid	POJ 1228	Targeted sequencing	paired 2x150 bp Illumina Hiseq 2500	17379963	SRR6680923
222	Saccharum sinense	Saccharum officinarum	Pundia	Targeted sequencing	paired 2x150 bp Illumina Hiseq 2500	22280136	SRR6680777
228	Saccharum hybrid	Pending Pending	RSB 90-22	Targeted sequencing	paired 2x150 bp Illumina Hiseq 2500	14623560	SRR6680778
117	Saccharum spontaneum	Saccharum spontaneum	IN 84-012 F14	Targeted sequencing	paired 2x150 bp Illumina Hiseq 2500	16253156	SRR6680783
54	Saccharum hybrid	Saccharum Hybrid	CO 0301	Targeted sequencing	paired 2x150 bp Illumina Hiseq 2500	23907408	SRR6680784
235	Saccharum spontaneum	Saccharum spontaneum	S. spont Iran	Targeted sequencing	paired 2x150 bp Illumina Hiseq 2500	24913463	SRR6680782
39	Saccharum spontaneum	Saccharum spontaneum	17-95	Targeted sequencing	paired 2x150 bp Illumina Hiseq 2500	18241234	SRR6680786
317	Saccharum spontaneum	Sorghum arundinaceum	US 47-0017	Targeted sequencing	paired 2x150 bp Illumina Hiseq 2500	28178362	SRR6680815
58	Saccharum hybrid	Saccharum Hybrid	CO 0727	Targeted sequencing	paired 2x150 bp Illumina Hiseq 2500	32937553	SRR6680816
220	Saccharum spontaneum	Saccharum spontaneum	PTAR 84-02	Targeted sequencing	paired 2x150 bp Illumina Hiseq 2500	16929296	SRR6680817
56	Saccharum hybrid	Saccharum Hybrid	CO 0475	Targeted sequencing	paired 2x150 bp Illumina Hiseq 2500	26743229	SRR6680716
332	Saccharum hybrid	Saccharum Hybrid	US 67-037-01	Targeted sequencing	paired 2x150 bp Illumina Hiseq 2500	15165950	SRR6680717
300	Non Saccharum	Saccharum spontaneum	Unknown (2009: R37-P047)	Targeted sequencing	paired 2x150 bp Illumina Hiseq 2500	20307881	SRR6680718
43	Saccharum hybrid	Pending Pending	B 73348	Targeted sequencing	paired 2x150 bp Illumina Hiseq 2500	18967305	SRR6680709
319	Saccharum spontaneum	Saccharum spontaneum	US 56-015-08	Targeted sequencing	paired 2x150 bp Illumina Hiseq 2500	25404362	SRR6680710
111	Saccharum hybrid	Saccharum officinarum	IK 76-108	Targeted sequencing	paired 2x150 bp Illumina Hiseq 2500	21778208	SRR6680749
275	Saccharum spontaneum	Saccharum spontaneum	THA 83-149	Targeted sequencing	paired 2x150 bp Illumina Hiseq 2500	24071971	SRR6680748
210	Saccharum spontaneum	Saccharum spontaneum	PCAV 84-20	Targeted sequencing	paired 2x150 bp Illumina Hiseq 2500	23054880	SRR6680747
265	Saccharum sinense	Pending Pending	SM 8116	Targeted sequencing	paired 2x150 bp Illumina Hiseq 2500	20082540	SRR6680746
299	Saccharum spontaneum	Saccharum spontaneum	Unknown (2009: R37-P044)	Targeted sequencing	paired 2x150 bp Illumina Hiseq 2500	17219649	SRR6680745
153	Saccharum spontaneum	Saccharum spontaneum	Mandalay # 1	Targeted sequencing	paired 2x150 bp Illumina Hiseq 2500	17126486	SRR6680744
231	Saccharum hybrid	Saccharum officinarum	S. officinarum (8276)	Targeted sequencing	paired 2x150 bp Illumina Hiseq 2500	19268871	SRR6680743
169	Saccharum hybrid	Saccharum officinarum	NG 28-020	Targeted sequencing	paired 2x150 bp Illumina Hiseq 2500	20319768	SRR6680756
168	Saccharum hybrid	Pending Pending	NG 26-011	Targeted sequencing	paired 2x150 bp Illumina Hiseq 2500	13799731	SRR6680972
259	Saccharum spontaneum	Saccharum spontaneum	SES 602	Targeted sequencing	paired 2x150 bp Illumina Hiseq 2500	9357046	SRR6680974
291	Saccharum robustum	Saccharum robustum	Unknown (1995: R65-P27)	Targeted sequencing	paired 2x150 bp Illumina Hiseq 2500	20176488	SRR6680971
272	Saccharum sinense	Unknown Unknown	Tanzhou Bamboo Cane	Targeted sequencing	paired 2x150 bp Illumina Hiseq 2500	15726887	SRR6680969
198	Saccharum hybrid	Saccharum robustum	NG 77-196	Targeted sequencing	paired 2x150 bp Illumina Hiseq 2500	19304993	SRR6680966
49	Saccharum hybrid	Saccharum Hybrid	BO 11	Targeted sequencing	paired 2x150 bp Illumina Hiseq 2500	27132316	SRR6680976
284	Saccharum hybrid	Saccharum officinarum	Unknown (1995: R45-P109)	Targeted sequencing	paired 2x150 bp Illumina Hiseq 2500	14618908	SRR6680701
74	Saccharum hybrid	Saccharum Hybrid	CR 00440	Targeted sequencing	paired 2x150 bp Illumina Hiseq 2500	24025393	SRR6680694
338	Saccharum spontaneum	Saccharum spontaneum	US 78-526	Targeted sequencing	paired 2x150 bp Illumina Hiseq 2500	26714876	SRR6680696
211	Saccharum spontaneum	Saccharum spontaneum	P DAV 84-01	Targeted sequencing	paired 2x150 bp Illumina Hiseq 2500	20784917	SRR6680697
55	Saccharum hybrid	Saccharum Hybrid	CO 0421	Targeted sequencing	paired 2x150 bp Illumina Hiseq 2500	19370071	SRR6680703
91	Saccharum officinarum	Saccharum officinarum	Hawaiian Original	Targeted sequencing	paired 2x150 bp Illumina Hiseq 2500	24824202	SRR6680693
192	Saccharum officinarum	Saccharum officinarum	NG 77-042	Targeted sequencing	paired 2x150 bp Illumina Hiseq 2500	46728358	SRR6680741
271	Saccharum spontaneum	Saccharum spontaneum	Taiwan spont. 072	Targeted sequencing	paired 2x150 bp Illumina Hiseq 2500	13658896	SRR6680809
298	Saccharum spontaneum	Unknown Unknown	Unknown (2009: R37-P039)	Targeted sequencing	paired 2x150 bp Illumina Hiseq 2500	18088759	SRR6680922
79	Saccharum hybrid	Saccharum Hybrid	F 148	Targeted sequencing	paired 2x150 bp Illumina Hiseq 2500	28563066	SRR6680910
283	Saccharum hybrid	Saccharum officinarum	Unknown (1995: R45-P072)	Targeted sequencing	paired 2x150 bp Illumina Hiseq 2500	24477220	SRR6680768
170	Saccharum officinarum	Saccharum officinarum	NG 28-032	Targeted sequencing	paired 2x150 bp Illumina Hiseq 2500	24645426	SRR6680904
165	Saccharum hybrid	Saccharum officinarum	NC 042	Targeted sequencing	paired 2x150 bp Illumina Hiseq 2500	11379189	SRR6680874
90	Miscanthus	Saccharum Hybrid	H 53-4596	Targeted sequencing	paired 2x150 bp Illumina Hiseq 2500	18765224	SRR6680727
314	Saccharum spontaneum	Unknown Unknown	Unknown (2009: R45-P037)	Targeted sequencing	paired 2x150 bp Illumina Hiseq 2500	24488705	SRR6680832
107	Saccharum spontaneum	Saccharum spontaneum	IK 76-049	Targeted sequencing	paired 2x150 bp Illumina Hiseq 2500	21607892	SRR6680826
37	Saccharum spontaneum	Saccharum spontaneum	03-95	Targeted sequencing	paired 2x150 bp Illumina Hiseq 2500	13967660	SRR6680980
118	Saccharum spontaneum	Saccharum spontaneum	IN 84-021	Targeted sequencing	paired 2x150 bp Illumina Hiseq 2500	21477462	SRR6680794
133	Saccharum spontaneum	Saccharum spontaneum	IND 81-132	Targeted sequencing	paired 2x150 bp Illumina Hiseq 2500	15583267	SRR6680796
41	Saccharum hybrid	Saccharum Hybrid	B 54142	Targeted sequencing	paired 2x150 bp Illumina Hiseq 2500	50647364	SRR6680797
227	Saccharum hybrid	Saccharum Hybrid	Ragnar	Targeted sequencing	paired 2x150 bp Illumina Hiseq 2500	18939138	SRR6680790
59	Saccharum spontaneum	Saccharum spontaneum	Coimbatore, 2n=64	Targeted sequencing	paired 2x150 bp Illumina Hiseq 2500	18227472	SRR6680791
193	Saccharum officinarum	Saccharum officinarum	NG 77-043	Targeted sequencing	paired 2x150 bp Illumina Hiseq 2500	24607965	SRR6680792
89	Saccharum hybrid	Saccharum Hybrid	H 32-8560	Targeted sequencing	paired 2x150 bp Illumina Hiseq 2500	20616879	SRR6680753
236	Saccharum spontaneum	Saccharum spontaneum	S 66-088	Targeted sequencing	paired 2x150 bp Illumina Hiseq 2500	24798050	SRR6680752
101	Saccharum hybrid	Saccharum robustum	IJ 76-435	Targeted sequencing	paired 2x150 bp Illumina Hiseq 2500	16064905	SRR6680755
207	Saccharum spontaneum	Saccharum spontaneum	PCA NOR 84-01	Targeted sequencing	paired 2x150 bp Illumina Hiseq 2500	22327844	SRR6680807
172	Saccharum hybrid	Saccharum officinarum	NG 28-062	Targeted sequencing	paired 2x150 bp Illumina Hiseq 2500	17669861	SRR6680761
337	Saccharum spontaneum	Saccharum spontaneum	US 78-519	Targeted sequencing	paired 2x150 bp Illumina Hiseq 2500	14055362	SRR6680759
276	Saccharum hybrid	Saccharum spontaneum	Timor Wild	Targeted sequencing	paired 2x150 bp Illumina Hiseq 2500	23657449	SRR6680936
121	Saccharum spontaneum	Saccharum spontaneum	IN 84-066	Targeted sequencing	paired 2x150 bp Illumina Hiseq 2500	24498694	SRR6680861
264	Saccharum hybrid	Saccharum spontaneum	SM 7916	Targeted sequencing	paired 2x150 bp Illumina Hiseq 2500	34501507	SRR6680884
85	Miscanthus	Miscanthus Hybrid	Fiji 59	Targeted sequencing	paired 2x150 bp Illumina Hiseq 2500	28651648	SRR6680886
80	Saccharum hybrid	Pending Pending	F 154	Targeted sequencing	paired 2x150 bp Illumina Hiseq 2500	30746863	SRR6680934
208	Saccharum spontaneum	Saccharum spontaneum	PCA NOR 84-03	Targeted sequencing	paired 2x150 bp Illumina Hiseq 2500	33859609	SRR6680878
339	Saccharum spontaneum	Saccharum spontaneum	Yacheng # 12	Targeted sequencing	paired 2x150 bp Illumina Hiseq 2500	37847030	SRR6680941
212	Saccharum hybrid	Saccharum Hybrid	Pepe Cuca	Targeted sequencing	paired 2x150 bp Illumina Hiseq 2500	25246399	SRR6680739
270	Saccharum hybrid	Saccharum officinarum	Sylva	Targeted sequencing	paired 2x150 bp Illumina Hiseq 2500	28240191	SRR6680965
110	Saccharum hybrid	Saccharum officinarum	IK 76-069	Targeted sequencing	paired 2x150 bp Illumina Hiseq 2500	21270306	SRR6680961
144	Saccharum robustum	Saccharum robustum	IS 76-184	Targeted sequencing	paired 2x150 bp Illumina Hiseq 2500	20870634	SRR6680956
253	Saccharum spontaneum	Saccharum spontaneum	SES 297 B	Targeted sequencing	paired 2x150 bp Illumina Hiseq 2500	15886628	SRR6680958
88	Saccharum spontaneum	Saccharum spontaneum	Gugu	Targeted sequencing	paired 2x150 bp Illumina Hiseq 2500	57504872	SRR6680959
340	Saccharum hybrid	Saccharum sinense	Yuegsen	Targeted sequencing	paired 2x150 bp Illumina Hiseq 2500	45871466	SRR6680960
154	Saccharum barberi	Saccharum barberi	Manga Coimbatore	Targeted sequencing	paired 2x150 bp Illumina Hiseq 2500	14029685	SRR6680760
125	Saccharum spontaneum	Saccharum spontaneum	IN 84-089	Targeted sequencing	paired 2x150 bp Illumina Hiseq 2500	24716944	SRR6680962
106	Saccharum hybrid	Saccharum edule	IJ 76-551	Targeted sequencing	paired 2x150 bp Illumina Hiseq 2500	19871310	SRR6680963
209	Saccharum spontaneum	Saccharum spontaneum	PCAV 84-01	Targeted sequencing	paired 2x150 bp Illumina Hiseq 2500	17285779	SRR6680964
333	Miscanthus	Sorghum plumosum	US 71-0017	Targeted sequencing	paired 2x150 bp Illumina Hiseq 2500	18542265	SRR6680899
187	Saccharum robustum	Saccharum robustum	NG 57-208	Targeted sequencing	paired 2x150 bp Illumina Hiseq 2500	56204337	SRR6680707
166	Saccharum hybrid	Saccharum Hybrid	NCO 293	Targeted sequencing	paired 2x150 bp Illumina Hiseq 2500	19423441	SRR6680689
52	Saccharum hybrid	Saccharum sinense	Chynia	Targeted sequencing	paired 2x150 bp Illumina Hiseq 2500	18512448	SRR6680930
196	Saccharum hybrid	Saccharum officinarum	NG 77-135	Targeted sequencing	paired 2x150 bp Illumina Hiseq 2500	20080476	SRR6680724
313	Non Saccharum	Unknown Unknown	Unknown (2009: R43-P092)	Targeted sequencing	paired 2x150 bp Illumina Hiseq 2500	5012044	SRR6680854
295	Saccharum hybrid	Unknown Unknown	Unknown (2008: R45-P059)	Targeted sequencing	paired 2x150 bp Illumina Hiseq 2500	20374837	SRR6680855
281	Saccharum hybrid	Saccharum officinarum	Unknown (1995: R37-P071)	Targeted sequencing	paired 2x150 bp Illumina Hiseq 2500	17055376	SRR6680852
68	Saccharum hybrid	Saccharum Hybrid	CP 73-1547	Targeted sequencing	paired 2x150 bp Illumina Hiseq 2500	20125928	SRR6680853
183	Saccharum robustum	Saccharum robustum	NG 57-012	Targeted sequencing	paired 2x150 bp Illumina Hiseq 2500	25223191	SRR6680848
72	Saccharum hybrid	Saccharum Hybrid	CP 89-2143	Targeted sequencing	paired 2x150 bp Illumina Hiseq 2500	2577589	SRR6680690
63	Saccharum hybrid	Saccharum Hybrid	CP 03-1912	Targeted sequencing	paired 2x150 bp Illumina Hiseq 2500	6633663	SRR6680692
62	Saccharum hybrid	Saccharum Hybrid	CP 01-2390	Targeted sequencing	paired 2x150 bp Illumina Hiseq 2500	2103221	SRR6680705
61	Saccharum hybrid	Saccharum Hybrid	CP 00-1101	Targeted sequencing	paired 2x150 bp Illumina Hiseq 2500	12101208	SRR6680940
67	Saccharum hybrid	Saccharum Hybrid	CP 72-2086	Targeted sequencing	paired 2x150 bp Illumina Hiseq 2500	9020170	SRR6680688
Accessions underlined in grey are potentially mislabelled in the collection used by Yang et al 2018

## Sheet: Target Capture this study
ID	Taxonomy	Accession name	Data type		# reads	reference
18	Saccharum hybrid cultivar	MQ76-53	Target	paired 2x150 bp Illumina Hiseq 2500	3635886	Pompidor et al, 2020 (this study)
6	Saccharum hybrid cultivar	Co-213-CR2	Target	paired 2x150 bp Illumina Hiseq 2500	14346429	Pompidor et al, 2020 (this study)
19	Saccharum hybrid cultivar	Nco-310-eRcane	Target	paired 2x150 bp Illumina Hiseq 2500	3191505	Pompidor et al, 2020 (this study)
20	Saccharum hybrid cultivar	Nco-376-AZ5	Target	paired 2x150 bp Illumina Hiseq 2500	2496208	Pompidor et al, 2020 (this study)
24	Saccharum hybrid cultivar	R570-2	Target	paired 2x150 bp Illumina Hiseq 2500	3569851	Pompidor et al, 2020 (this study)
25	Saccharum hybrid cultivar	R579-1	Target	paired 2x150 bp Illumina Hiseq 2500	3877016	Pompidor et al, 2020 (this study)
1	Saccharum officinarum	Ashi-Mauritius-BW1	Target	paired 2x150 bp Illumina Hiseq 2500	2591388	Pompidor et al, 2020 (this study)
2	Saccharum officinarum	Badila-AI1	Target	paired 2x150 bp Illumina Hiseq 2500	2720367	Pompidor et al, 2020 (this study)
3	Saccharum officinarum	Big-tanna-KM1	Target	paired 2x150 bp Illumina Hiseq 2500	33791	Pompidor et al, 2020 (this study)
4	Saccharum officinarum	Black-cheribon-C9-1	Target	paired 2x150 bp Illumina Hiseq 2500	2676051	Pompidor et al, 2020 (this study)
7	Saccharum officinarum	Crystallina-J1	Target	paired 2x150 bp Illumina Hiseq 2500	3163961	Pompidor et al, 2020 (this study)
8	Saccharum officinarum	EK-28-DL2	Target	paired 2x150 bp Illumina Hiseq 2500	3358479	Pompidor et al, 2020 (this study)
10	Saccharum officinarum	IJ-76-432-GG	Target	paired 2x150 bp Illumina Hiseq 2500	3540471	Pompidor et al, 2020 (this study)
15	Saccharum officinarum	IS-76-203-FE2	Target	paired 2x150 bp Illumina Hiseq 2500	4146392	Pompidor et al, 2020 (this study)
16	Saccharum officinarum	Lahaina-Hawaii	Target	paired 2x150 bp Illumina Hiseq 2500	3289811	Pompidor et al, 2020 (this study)
21	Saccharum officinarum	NG-57-123-GB	Target	paired 2x150 bp Illumina Hiseq 2500	3981708	Pompidor et al, 2020 (this study)
9	Saccharum spontaneum	Glagah1286-CA1	Target	paired 2x150 bp Illumina Hiseq 2500	2800479	Pompidor et al, 2020 (this study)
11	Saccharum spontaneum	IK-76-041-SRA	Target	paired 2x150 bp Illumina Hiseq 2500	3985628	Pompidor et al, 2020 (this study)
12	Saccharum spontaneum	IK-76-067-W4	Target	paired 2x150 bp Illumina Hiseq 2500	3921340	Pompidor et al, 2020 (this study)
13	Saccharum spontaneum	IK-76-086-R4	Target	paired 2x150 bp Illumina Hiseq 2500	3448725	Pompidor et al, 2020 (this study)
14	Saccharum spontaneum	IND-81-170-miami	Target	paired 2x150 bp Illumina Hiseq 2500	3020371	Pompidor et al, 2020 (this study)
26	Saccharum spontaneum	S66-088-miami	Target	paired 2x150 bp Illumina Hiseq 2500	3040077	Pompidor et al, 2020 (this study)
27	Saccharum spontaneum	S66-097	Target	paired 2x150 bp Illumina Hiseq 2500	3095810	Pompidor et al, 2020 (this study)
29	Saccharum spontaneum	SES-004A-AH1	Target	paired 2x150 bp Illumina Hiseq 2500	3096504	Pompidor et al, 2020 (this study)
30	Saccharum spontaneum	SES-178-V2	Target	paired 2x150 bp Illumina Hiseq 2500	4566631	Pompidor et al, 2020 (this study)
31	Saccharum spontaneum	SES-186-SRA	Target	paired 2x150 bp Illumina Hiseq 2500	4244892	Pompidor et al, 2020 (this study)
32	Saccharum spontaneum	SES-208-WICS	Target	paired 2x150 bp Illumina Hiseq 2500	5921983	Pompidor et al, 2020 (this study)
33	Saccharum spontaneum	SES-289A-AA1	Target	paired 2x150 bp Illumina Hiseq 2500	3747862	Pompidor et al, 2020 (this study)
34	Saccharum spontaneum	SES-517-Miami	Target	paired 2x150 bp Illumina Hiseq 2500	4380347	Pompidor et al, 2020 (this study)
35	Saccharum spontaneum	Taiwan-spont-072-miami	Target	paired 2x150 bp Illumina Hiseq 2500	3182762	Pompidor et al, 2020 (this study)
36	Saccharum spontaneum	US-78-519-miami	Target	paired 2x150 bp Illumina Hiseq 2500	4563361	Pompidor et al, 2020 (this study)
5	Saccharum barberi	Chunnee-aus-CT6	Target	paired 2x150 bp Illumina Hiseq 2500	4057943	Pompidor et al, 2020 (this study)
23	Saccharum barberi	Paunra-D2	Target	paired 2x150 bp Illumina Hiseq 2500	1850111	Pompidor et al, 2020 (this study)
28	Saccharum edule	SE-078-EH1	Target	paired 2x150 bp Illumina Hiseq 2500	4146325	Pompidor et al, 2020 (this study)
17	Miscanthus	Misc-floridus-miami	Target	paired 2x150 bp Illumina Hiseq 2500	3116370	Pompidor et al, 2020 (this study)
22	Miscanthus	NG-77-022-B1	Target	paired 2x150 bp Illumina Hiseq 2500	1218907	Pompidor et al, 2020 (this study)
