# Supplementary material for: Three founding ancestral genomes involved in the origin of sugarcane
Source: Ann Bot. 2021 Feb 26;127(6):827–40. doi: 10.1093/aob/mcab008 (PMC8103802; doi:10.1093/aob/mcab008)
Supplement: mcab008_suppl_Supplementary_Table_S2 [file mcab008_suppl_supplementary_table_s2.xlsx]

## Sheet: SNPs
Table S2: Position on the sugarcane reference sequence of Garsmeur et al (2018) of 31,832 SNPs identified as specific to S. officinarum or S. spontaneum based on targeted capture sequences from 35 S. officinarum and 91 S. spontaneum accessions from Yang et al. (2019)
Chr	Position of the SNPs on the monoploid surgarcane reference sequence (Garsmeur et al 2018)	Reference	Alternative	S. officinarum	S. spontaneum
Sh01	11313	T	A	T/T	T/A
Sh01	60470	C	T	C/C	C/T
Sh01	60750	A	G	A/A	A/G
Sh01	67572	C	T	C/C	C/T
Sh01	67595	A	G	A/A	A/G
Sh01	67608	A	G	A/A	A/G
Sh01	67619	C	A	C/C	C/A
Sh01	67639	A	T	A/A	A/T
Sh01	82683	T	A	T/T	T/A
Sh01	140052	G	A	G/G	G/A
Sh01	140083	G	A	G/G	G/A
Sh01	140400	C	T	C/C	C/T
Sh01	140429	G	A	G/G	G/A
Sh01	140806	A	C	A/A	A/C
Sh01	141247	A	C	A/A	A/C
Sh01	142000	C	G	C/C	C/G
Sh01	142127	A	G	A/A	A/G
Sh01	147133	C	T	C/C	C/T
Sh01	147330	G	T	G/G	G/T
Sh01	147482	A	G	A/A	A/G
Sh01	147508	T	C	T/T	T/C
Sh01	s	T	A	T/T	T/A
Sh01	186993	T	A	T/T	T/A
Sh01	187070	C	T	C/C	C/T
Sh01	192781	T	C	T/T	T/C
Sh01	196898	T	G	T/T	T/G
Sh01	196905	C	T	C/C	C/T
Sh01	330728	T	C	T/T	T/C
Sh01	333044	G	A	G/G	G/A
Sh01	333153	G	A	G/G	G/A
Sh01	333244	T	A	T/A	A/A
Sh01	333287	T	C	T/T	T/C
Sh01	333306	T	C	T/C	C/C
Sh01	376874	C	G	C/C	C/G
Sh01	376875	C	T	C/C	C/T
Sh01	378939	T	C	T/T	T/C
Sh01	434149	A	G	A/A	A/G
Sh01	434561	A	G	A/A	A/G
Sh01	440033	G	A	G/G	G/A
Sh01	440125	T	A	T/T	T/A
Sh01	442579	C	T	C/C	C/T
Sh01	449633	T	G	T/T	T/G
Sh01	544029	C	T	C/C	C/T
Sh01	546578	G	A	G/G	G/A
Sh01	546748	A	G	A/A	A/G
Sh01	547729	T	C	T/T	T/C
Sh01	547992	T	A	T/T	T/A
Sh01	548054	A	G	A/A	A/G
Sh01	549753	T	G	T/T	T/G
Sh01	549771	A	G	A/A	A/G
Sh01	549801	A	G	A/A	A/G
Sh01	549823	A	C	A/A	A/C
Sh01	549896	G	A	G/G	G/A
Sh01	564061	C	T	C/C	C/T
Sh01	666332	G	C	G/G	G/C
Sh01	666647	G	C	G/G	G/C
Sh01	666822	C	G	C/C	C/G
Sh01	667032	C	G	C/C	C/G
Sh01	667046	G	C	G/G	G/C
Sh01	707531	C	T	C/C	C/T
Sh01	707559	T	C	T/T	T/C
Sh01	707560	G	A	G/G	G/A
Sh01	707757	C	T	C/C	C/T
Sh01	707808	T	C	T/T	T/C
Sh01	749388	A	G	A/A	A/G
Sh01	749459	A	G	A/A	A/G
Sh01	750181	C	G	C/C	C/G
Sh01	750188	C	G	C/C	C/G
Sh01	750228	A	G	A/A	A/G
Sh01	750295	C	T	C/C	C/T
Sh01	750326	A	C	A/A	A/C
Sh01	752189	T	G	T/T	T/G
Sh01	752236	C	T	C/C	C/T
Sh01	754125	T	C	T/T	T/C
Sh01	754152	C	T	C/C	C/T
Sh01	754227	A	G	A/A	A/G
Sh01	754257	C	T	C/C	C/T
Sh01	754264	C	T	C/C	C/T
Sh01	814514	A	G	A/G	A/A
Sh01	816876	A	T	A/T	A/A
Sh01	818227	T	A	T/T	T/A
Sh01	818247	G	A	G/G	G/A
Sh01	818491	G	T	G/G	G/T
Sh01	862857	G	A	G/G	G/A
Sh01	900344	A	G	A/A	A/G
Sh01	905399	A	C	A/A	A/C
Sh01	905613	T	C	T/T	T/C
Sh01	912935	A	G	A/A	A/G
Sh01	913022	A	G	A/A	A/G
Sh01	914420	A	C	A/A	A/C
Sh01	917366	C	A	C/C	C/A
Sh01	917640	A	G	A/A	A/G
Sh01	921711	T	C	T/T	T/C
Sh01	971374	G	A	G/G	G/A
Sh01	971505	C	G	C/C	C/G
Sh01	971508	T	A	T/T	T/A
Sh01	974676	T	A	T/T	T/A
Sh01	981848	C	T	C/C	C/T
Sh01	982313	T	G	T/T	T/G
Sh01	982387	G	A	G/G	G/A
Sh01	1017687	C	A	C/C	C/A
Sh01	1018682	T	C	T/T	T/C
Sh01	1018725	G	A	G/G	G/A
Sh01	1018738	C	G	C/C	C/G
Sh01	1018831	G	C	G/G	G/C
Sh01	1018979	A	G	A/A	A/G
Sh01	1019009	A	G	A/A	A/G
Sh01	1019093	A	C	A/A	A/C
Sh01	1020269	A	G	A/A	A/G
Sh01	1020326	G	A	G/G	G/A
Sh01	1020571	C	T	C/C	C/T
Sh01	1020685	G	A	G/G	G/A
Sh01	1021133	C	T	C/C	C/T
Sh01	1021349	G	A	G/A	G/G
Sh01	1021361	T	G	T/T	T/G
Sh01	1066057	C	T	C/C	C/T
Sh01	1085341	T	A	T/T	T/A
Sh01	1114057	C	T	C/C	C/T
Sh01	1114127	G	A	G/G	G/A
Sh01	1114329	G	A	G/G	G/A
Sh01	1115875	C	T	C/C	C/T
Sh01	1116232	G	C	G/G	G/C
Sh01	1116282	G	C	G/G	G/C
Sh01	1116366	A	G	A/A	A/G
Sh01	1118755	T	G	T/T	T/G
Sh01	1118756	G	A	G/A	A/A
Sh01	1130810	G	A	G/G	G/A
Sh01	1130884	T	C	T/T	T/C
Sh01	1131549	C	T	C/C	C/T
Sh01	1131769	A	G	A/A	A/G
Sh01	1131799	C	T	C/C	C/T
Sh01	1131808	T	G	T/T	T/G
Sh01	1132048	G	A	G/G	G/A
Sh01	1132207	T	C	T/T	T/C
Sh01	1132523	A	T	A/A	A/T
Sh01	1132526	C	T	C/C	C/T
Sh01	1132537	G	A	G/G	G/A
Sh01	1143404	G	A	G/G	G/A
Sh01	1146131	A	G	A/A	A/G
Sh01	1146139	C	T	C/C	C/T
Sh01	1146240	C	A	C/C	C/A
Sh01	1146293	T	A	T/T	T/A
Sh01	1146303	C	T	C/T	T/T
Sh01	1146311	A	G	A/A	A/G
Sh01	1148552	G	A	G/G	G/A
Sh01	1148557	G	A	G/G	G/A
Sh01	1148631	C	T	C/C	C/T
Sh01	1148635	G	A	G/G	G/A
Sh01	1148678	G	A	G/G	G/A
Sh01	1148680	A	T	A/A	A/T
Sh01	1148684	A	C	A/A	A/C
Sh01	1148708	A	G	A/A	A/G
Sh01	1148782	T	C	T/T	T/C
Sh01	1148797	C	A	C/C	C/A
Sh01	1148814	G	T	G/G	G/T
Sh01	1226371	T	A	T/T	T/A
Sh01	1226771	A	G	A/A	A/G
Sh01	1227246	A	T	A/A	A/T
Sh01	1227476	T	A	T/T	T/A
Sh01	1227987	A	T	A/A	A/T
Sh01	1229901	A	G	A/G	G/G
Sh01	1238642	G	A	G/G	G/A
Sh01	1243517	T	C	T/T	T/C
Sh01	1244913	T	C	T/T	T/C
Sh01	1244992	C	A	C/A	A/A
Sh01	1258700	G	A	G/G	G/A
Sh01	1258851	A	G	A/A	A/G
Sh01	1258933	T	C	T/T	T/C
Sh01	1449176	C	T	C/C	C/T
Sh01	1449365	C	G	C/C	C/G
Sh01	1471933	T	C	C/C	T/C
Sh01	1471964	G	A	A/A	G/A
Sh01	1472029	A	C	C/C	A/C
Sh01	1474360	A	T	A/A	A/T
Sh01	1486005	A	G	A/A	A/G
Sh01	1486760	C	A	C/C	C/A
Sh01	1486777	G	T	G/G	G/T
Sh01	1492596	C	T	C/C	C/T
Sh01	1492645	T	C	T/T	T/C
Sh01	1492719	T	C	T/T	T/C
Sh01	1492766	C	T	C/C	C/T
Sh01	1495886	C	T	C/C	C/T
Sh01	1495894	A	T	A/A	A/T
Sh01	1499767	G	C	G/G	G/C
Sh01	1500512	G	A	G/G	G/A
Sh01	1500615	T	C	T/T	T/C
Sh01	1500627	A	G	A/A	A/G
Sh01	1500791	A	G	A/A	A/G
Sh01	1504080	G	T	G/G	G/T
Sh01	1504117	T	C	T/T	T/C
Sh01	1504168	A	G	A/A	A/G
Sh01	1504493	A	G	A/A	A/G
Sh01	1508022	G	C	G/G	G/C
Sh01	1508089	T	G	T/T	T/G
Sh01	1509409	G	C	G/G	G/C
Sh01	1606063	T	C	T/T	T/C
Sh01	1610224	C	G	C/C	C/G
Sh01	1610226	T	C	T/T	T/C
Sh01	1610326	T	C	T/T	T/C
Sh01	1618051	A	G	A/A	A/G
Sh01	1621332	C	T	C/C	C/T
Sh01	1625290	T	A	T/T	T/A
Sh01	1626480	C	T	C/C	C/T
Sh01	1636853	A	G	A/A	A/G
Sh01	1668797	C	G	C/G	C/C
Sh01	1668883	C	G	C/G	C/C
Sh01	1676533	C	T	C/C	C/T
Sh01	1676712	G	C	G/G	G/C
Sh01	1678121	A	G	A/A	A/G
Sh01	1701697	C	T	C/C	C/T
Sh01	1701786	A	G	A/A	A/G
Sh01	1701851	C	T	C/C	C/T
Sh01	1749298	A	G	A/A	A/G
Sh01	1815914	A	G	A/A	A/G
Sh01	1816611	A	G	A/A	A/G
Sh01	1826034	A	G	A/A	A/G
Sh01	1828533	T	C	T/T	T/C
Sh01	1881799	C	T	C/C	C/T
Sh01	1919700	A	C	A/A	A/C
Sh01	1924383	A	G	A/A	A/G
Sh01	1924536	C	T	C/C	C/T
Sh01	1924900	T	C	T/T	T/C
Sh01	1924906	A	T	A/A	A/T
Sh01	1924915	A	G	A/A	A/G
Sh01	1924948	A	G	A/A	A/G
Sh01	1924957	G	A	G/A	A/A
Sh01	2130395	C	T	C/C	C/T
Sh01	2130661	A	G	A/A	A/G
Sh01	2132821	T	A	T/T	T/A
Sh01	2132977	C	T	C/C	C/T
Sh01	2138483	C	T	C/C	C/T
Sh01	2149471	C	G	C/G	G/G
Sh01	2149568	G	T	G/G	G/T
Sh01	2149877	T	C	T/T	T/C
Sh01	2165405	A	G	A/A	A/G
Sh01	2171228	A	C	A/A	A/C
Sh01	2171414	G	C	G/G	G/C
Sh01	2176836	A	G	A/A	A/G
Sh01	2176935	G	A	G/G	G/A
Sh01	2246886	C	T	C/C	C/T
Sh01	2246890	A	G	A/A	A/G
Sh01	2246904	T	G	T/T	T/G
Sh01	2246951	A	C	A/A	A/C
Sh01	2246975	C	G	C/C	C/G
Sh01	2247032	A	G	A/A	A/G
Sh01	2247076	T	C	T/T	T/C
Sh01	2260550	C	T	C/C	C/T
Sh01	2260880	C	T	C/C	C/T
Sh01	2272922	T	C	T/T	T/C
Sh01	2272980	C	A	C/C	C/A
Sh01	2280880	C	G	C/C	C/G
Sh01	2281147	A	C	A/A	A/C
Sh01	2281156	G	C	G/G	G/C
Sh01	2298260	A	T	A/A	A/T
Sh01	2298705	T	A	T/T	T/A
Sh01	2299035	A	T	A/A	A/T
Sh01	2299249	G	T	G/G	G/T
Sh01	2311358	G	T	G/G	G/T
Sh01	2311366	A	G	A/A	A/G
Sh01	2311471	C	G	C/C	C/G
Sh01	2311482	G	T	G/G	G/T
Sh01	2311537	G	A	G/G	G/A
Sh01	2311572	G	A	G/G	G/A
Sh01	2311928	A	G	A/A	A/G
Sh01	2312067	A	G	A/A	A/G
Sh01	2312189	T	A	T/T	T/A
Sh01	2313362	G	A	G/G	G/A
Sh01	2313756	A	G	A/A	A/G
Sh01	2313800	T	C	T/T	T/C
Sh01	2344743	C	T	C/C	C/T
Sh01	2344802	T	C	T/T	T/C
Sh01	2385598	A	C	C/C	A/C
Sh01	2399944	T	C	T/T	T/C
Sh01	2411330	C	T	C/C	C/T
Sh01	2485493	A	C	A/A	A/C
Sh01	2486995	A	C	A/A	A/C
Sh01	2487150	T	C	T/T	T/C
Sh01	2489180	G	A	G/G	G/A
Sh01	2489188	A	C	A/A	A/C
Sh01	2489362	A	C	A/A	A/C
Sh01	2500902	G	A	G/G	G/A
Sh01	2501053	G	A	G/G	G/A
Sh01	2501094	T	C	T/T	T/C
Sh01	2501132	T	A	T/T	T/A
Sh01	2501143	A	G	A/A	A/G
Sh01	2501887	G	A	G/G	G/A
Sh01	2501906	G	A	G/A	A/A
Sh01	2502063	A	G	A/A	A/G
Sh01	2502140	C	A	C/C	C/A
Sh01	2502141	C	T	C/C	C/T
Sh01	2502142	A	G	A/A	A/G
Sh01	2502235	C	T	C/C	C/T
Sh01	2502310	A	T	A/A	A/T
Sh01	2502770	A	G	A/G	G/G
Sh01	2502898	A	G	A/A	A/G
Sh01	2505834	A	G	A/A	A/G
Sh01	2506008	T	C	T/T	T/C
Sh01	2506733	T	A	T/T	T/A
Sh01	2506906	A	G	A/A	A/G
Sh01	2506926	C	T	C/C	C/T
Sh01	2521733	C	T	C/T	T/T
Sh01	2525154	C	T	C/C	C/T
Sh01	2525182	A	C	A/A	A/C
Sh01	2525293	T	C	T/T	T/C
Sh01	2525353	G	A	G/G	G/A
Sh01	2529896	T	C	T/T	T/C
Sh01	2530188	T	C	T/T	T/C
Sh01	2558720	G	A	G/G	G/A
Sh01	2573009	G	A	G/G	G/A
Sh01	2581785	A	C	A/A	A/C
Sh01	2581839	A	G	A/A	A/G
Sh01	2624429	T	C	T/T	T/C
Sh01	2624896	T	C	T/C	C/C
Sh01	2628070	T	G	T/T	T/G
Sh01	2629193	C	T	C/C	C/T
Sh01	2629256	C	T	C/C	C/T
Sh01	2629313	T	C	T/T	T/C
Sh01	2635520	A	G	A/A	A/G
Sh01	2636391	G	A	G/G	G/A
Sh01	2636692	A	G	A/A	A/G
Sh01	2650309	T	C	T/T	T/C
Sh01	2742138	T	G	T/T	T/G
Sh01	2743942	C	T	C/C	C/T
Sh01	2744281	T	C	T/T	T/C
Sh01	2744747	G	A	G/G	G/A
Sh01	2744772	T	G	T/T	T/G
Sh01	2744925	C	T	C/C	C/T
Sh01	2745545	A	G	A/A	A/G
Sh01	2758947	G	A	G/G	G/A
Sh01	2758949	T	C	T/T	T/C
Sh01	2759027	T	C	T/T	T/C
Sh01	2762709	A	G	A/A	A/G
Sh01	2763107	T	C	T/T	T/C
Sh01	2763116	C	T	C/C	C/T
Sh01	2763127	C	A	C/C	C/A
Sh01	2763138	A	C	A/A	A/C
Sh01	2782335	T	C	T/T	T/C
Sh01	2782336	C	T	C/C	C/T
Sh01	2782647	T	C	T/T	T/C
Sh01	2782664	C	A	C/C	C/A
Sh01	2782667	G	A	G/G	G/A
Sh01	2782670	T	A	T/T	T/A
Sh01	2782742	A	G	G/G	A/G
Sh01	2782751	C	A	A/A	C/A
Sh01	2783677	C	A	C/C	C/A
Sh01	2786330	T	A	T/T	T/A
Sh01	2803162	G	A	G/G	G/A
Sh01	2808248	C	G	C/C	C/G
Sh01	2808292	G	T	G/G	G/T
Sh01	2808297	C	A	C/C	C/A
Sh01	2808566	A	T	A/A	A/T
Sh01	2808812	C	A	C/C	C/A
Sh01	2808892	A	G	A/A	A/G
Sh01	2808999	T	C	T/T	T/C
Sh01	2837767	C	G	C/C	C/G
Sh01	2837784	T	C	T/T	T/C
Sh01	2847547	C	T	C/C	C/T
Sh01	2849121	G	A	G/A	G/G
Sh01	2849130	G	A	G/A	A/A
Sh01	2873178	C	T	C/C	C/T
Sh01	2873203	T	G	T/T	T/G
Sh01	2899259	G	A	G/G	G/A
Sh01	2968617	T	G	T/T	T/G
Sh01	2968625	T	C	T/T	T/C
Sh01	2968638	A	G	A/A	A/G
Sh01	2968658	C	T	C/C	C/T
Sh01	2968747	T	C	T/T	T/C
Sh01	2968827	A	G	A/A	A/G
Sh01	2968935	G	C	G/G	G/C
Sh01	2968977	C	T	C/C	C/T
Sh01	2968980	G	T	G/G	G/T
Sh01	2969334	G	A	G/G	G/A
Sh01	2972292	T	C	T/T	T/C
Sh01	2972310	C	T	C/C	C/T
Sh01	2973127	C	A	C/C	C/A
Sh01	2973626	G	A	G/G	G/A
Sh01	2973701	T	C	T/T	T/C
Sh01	2973722	G	A	G/G	G/A
Sh01	2973896	A	C	A/C	C/C
Sh01	2991460	A	G	A/A	A/G
Sh01	2991581	T	C	T/T	T/C
Sh01	2991780	G	A	G/G	G/A
Sh01	2991796	A	C	A/A	A/C
Sh01	2991820	T	C	T/T	T/C
Sh01	3007902	C	T	C/C	C/T
Sh01	3008589	C	T	C/C	C/T
Sh01	3008686	G	T	G/G	G/T
Sh01	3009955	G	A	G/G	G/A
Sh01	3010184	G	T	G/G	G/T
Sh01	3010304	A	G	A/A	A/G
Sh01	3238133	A	G	A/A	A/G
Sh01	3238996	T	C	T/C	T/T
Sh01	3272986	T	C	T/T	T/C
Sh01	3273089	A	G	A/A	A/G
Sh01	3280805	A	T	A/T	T/T
Sh01	3302152	T	C	T/T	T/C
Sh01	3302197	C	T	C/C	C/T
Sh01	3302334	A	G	A/A	A/G
Sh01	3326350	A	G	A/A	A/G
Sh01	3327294	C	T	C/C	C/T
Sh01	3327577	T	A	T/T	T/A
Sh01	3329530	C	T	C/C	C/T
Sh01	3329696	G	A	G/G	G/A
Sh01	3329914	A	G	A/A	A/G
Sh01	3336611	G	A	G/G	G/A
Sh01	3336723	A	G	A/A	A/G
Sh01	3336805	A	G	A/A	A/G
Sh01	3337401	G	A	G/G	G/A
Sh01	3337477	G	A	G/G	G/A
Sh01	3337707	A	G	A/A	A/G
Sh01	3346961	C	G	C/C	C/G
Sh01	3401623	A	G	A/A	A/G
Sh01	3401631	G	T	G/G	G/T
Sh01	3401725	C	T	C/C	C/T
Sh01	3422707	T	A	T/A	T/T
Sh01	3422820	C	T	C/T	C/C
Sh01	3448234	G	T	G/G	G/T
Sh01	3537632	T	C	T/T	T/C
Sh01	3537689	G	A	G/G	G/A
Sh01	3537728	G	A	G/G	G/A
Sh01	3537981	G	A	G/G	G/A
Sh01	3538153	A	G	A/A	A/G
Sh01	3538175	C	T	C/C	C/T
Sh01	3538600	T	C	T/T	T/C
Sh01	3538702	A	G	A/A	A/G
Sh01	3538991	C	T	C/C	C/T
Sh01	3549622	A	G	A/A	A/G
Sh01	3549659	G	C	G/G	G/C
Sh01	3550507	T	A	T/T	T/A
Sh01	3550522	C	A	C/C	C/A
Sh01	3561835	G	A	G/G	G/A
Sh01	3585341	A	C	A/A	A/C
Sh01	3588752	G	C	G/G	G/C
Sh01	3783083	T	C	T/T	T/C
Sh01	3783163	A	G	A/G	G/G
Sh01	3783308	G	A	G/G	G/A
Sh01	3794155	G	C	G/G	G/C
Sh01	3796335	A	T	A/A	A/T
Sh01	3917364	C	T	C/C	C/T
Sh01	3917417	C	T	C/C	C/T
Sh01	3918501	C	T	C/C	C/T
Sh01	3924158	G	A	G/G	G/A
Sh01	3925750	T	C	T/T	T/C
Sh01	3925782	G	T	G/G	G/T
Sh01	3925813	T	C	T/T	T/C
Sh01	3925835	C	G	C/C	C/G
Sh01	4020230	A	C	A/A	A/C
Sh01	4020260	A	C	A/A	A/C
Sh01	4020460	A	C	A/A	A/C
Sh01	4031067	T	G	T/T	T/G
Sh01	4047140	T	C	T/T	T/C
Sh01	4047457	T	G	T/T	T/G
Sh01	4047464	A	C	A/A	A/C
Sh01	4047472	A	G	A/A	A/G
Sh01	4053962	G	C	G/G	G/C
Sh01	4054154	C	T	C/C	C/T
Sh01	4054690	A	T	A/A	A/T
Sh01	4054751	G	A	G/G	G/A
Sh01	4054777	C	T	C/C	C/T
Sh01	4054782	T	C	T/T	T/C
Sh01	4054870	A	G	A/A	A/G
Sh01	4054963	T	G	T/T	T/G
Sh01	4075134	C	T	C/C	C/T
Sh01	4075156	C	T	C/C	C/T
Sh01	4075177	G	T	G/G	G/T
Sh01	4075331	A	G	A/A	A/G
Sh01	4075468	A	C	A/A	A/C
Sh01	4077624	T	C	T/T	T/C
Sh01	4077766	C	T	C/C	C/T
Sh01	4078246	A	G	A/A	A/G
Sh01	4078257	T	C	T/T	T/C
Sh01	4078648	G	A	G/G	G/A
Sh01	4078835	G	A	G/G	G/A
Sh01	4078844	A	G	A/A	A/G
Sh01	4078847	C	G	C/C	C/G
Sh01	4080800	A	C	A/A	A/C
Sh01	4080944	C	T	C/C	C/T
Sh01	4080958	T	A	T/T	T/A
Sh01	4115202	T	A	T/T	T/A
Sh01	4115744	A	T	A/A	A/T
Sh01	4115962	A	G	A/A	A/G
Sh01	4116863	G	A	G/G	G/A
Sh01	4117618	T	C	T/T	T/C
Sh01	4170239	A	G	A/A	A/G
Sh01	4170250	T	C	T/T	T/C
Sh01	4170255	C	T	C/C	C/T
Sh01	4170295	A	C	A/A	A/C
Sh01	4173376	A	G	A/A	A/G
Sh01	4174727	C	G	C/C	C/G
Sh01	4206235	A	T	A/A	A/T
Sh01	4206397	C	T	C/C	C/T
Sh01	4219642	C	T	C/C	C/T
Sh01	4220009	A	G	A/A	A/G
Sh01	4224994	T	C	T/T	T/C
Sh01	4224999	G	A	G/G	G/A
Sh01	4225303	G	T	G/G	G/T
Sh01	4229336	G	A	G/G	G/A
Sh01	4229429	A	C	A/A	A/C
Sh01	4231112	A	G	A/A	A/G
Sh01	4232393	T	C	T/T	T/C
Sh01	4232790	G	A	G/G	G/A
Sh01	4233256	A	G	A/A	A/G
Sh01	4260543	A	G	A/A	A/G
Sh01	4284103	C	T	C/C	C/T
Sh01	4289001	T	C	T/T	T/C
Sh01	4289207	A	T	A/A	A/T
Sh01	4291554	A	G	A/A	A/G
Sh01	4293174	T	C	T/T	T/C
Sh01	4343925	A	G	A/A	A/G
Sh01	4349546	C	T	C/C	C/T
Sh01	4359431	G	A	G/G	G/A
Sh01	4360320	C	T	C/C	C/T
Sh01	4360350	G	A	G/G	G/A
Sh01	4375456	C	T	C/C	C/T
Sh01	4393159	G	A	G/G	G/A
Sh01	4393215	C	T	C/C	C/T
Sh01	4418936	T	C	C/C	T/C
Sh01	4418970	C	T	T/T	C/T
Sh01	4419048	T	C	C/C	T/C
Sh01	4497902	A	G	G/G	A/G
Sh01	4498748	A	C	C/C	A/C
Sh01	4498939	A	C	C/C	A/C
Sh01	4498952	A	C	A/A	A/C
Sh01	4536516	T	C	T/T	T/C
Sh01	4543033	A	G	A/A	A/G
Sh01	4548509	A	C	A/A	A/C
Sh01	4548643	C	G	C/C	C/G
Sh01	4548666	A	G	A/A	A/G
Sh01	4548750	T	C	T/T	T/C
Sh01	4620434	T	C	T/T	T/C
Sh01	4620480	A	G	A/A	A/G
Sh01	4620548	T	A	T/T	T/A
Sh01	4621587	G	A	G/A	A/A
Sh01	4631042	G	A	G/G	G/A
Sh01	4631073	C	T	C/C	C/T
Sh01	4631093	A	G	A/A	A/G
Sh01	4631102	G	A	G/G	G/A
Sh01	4631115	C	T	C/C	C/T
Sh01	4631175	G	A	G/G	G/A
Sh01	4631297	C	T	C/C	C/T
Sh01	4631306	T	C	T/T	T/C
Sh01	4666369	T	C	T/T	T/C
Sh01	4666460	C	A	C/A	C/C
Sh01	4666477	G	A	G/A	G/G
Sh01	4674558	G	A	G/G	G/A
Sh01	4725519	G	C	G/G	G/C
Sh01	4730223	T	G	T/T	T/G
Sh01	4730912	C	T	C/C	C/T
Sh01	4731481	G	A	G/G	G/A
Sh01	4731558	T	C	T/T	T/C
Sh01	4732005	T	G	T/T	T/G
Sh01	4738919	G	A	G/G	G/A
Sh01	4739151	A	G	A/A	A/G
Sh01	4775794	A	G	A/A	A/G
Sh01	4775973	T	C	T/T	T/C
Sh01	4776160	T	A	T/A	A/A
Sh01	4777213	A	C	A/C	C/C
Sh01	4845940	T	C	T/T	T/C
Sh01	4845974	G	A	G/G	G/A
Sh01	4852250	A	G	A/A	A/G
Sh01	4855511	T	A	T/T	T/A
Sh01	4856224	A	G	A/A	A/G
Sh01	4861844	T	G	T/T	T/G
Sh01	4885043	A	G	A/A	A/G
Sh01	4885351	T	G	T/T	T/G
Sh01	4891336	A	G	A/A	A/G
Sh01	4891425	T	C	T/T	T/C
Sh01	4891437	T	C	T/T	T/C
Sh01	4903728	T	C	T/T	T/C
Sh01	4903792	T	C	T/T	T/C
Sh01	4903833	A	G	A/A	A/G
Sh01	4903858	C	T	C/C	C/T
Sh01	4929702	C	T	C/C	C/T
Sh01	4937582	A	G	A/A	A/G
Sh01	4974284	A	G	A/A	A/G
Sh01	4975104	G	A	A/A	G/A
Sh01	5022496	G	C	G/G	G/C
Sh01	5022545	A	C	A/A	A/C
Sh01	5025677	A	C	A/A	A/C
Sh01	5045277	A	G	A/A	A/G
Sh01	5056571	C	G	C/C	C/G
Sh01	5058548	A	C	A/A	A/C
Sh01	5062669	C	T	C/C	C/T
Sh01	5062671	T	C	T/T	T/C
Sh01	5062689	G	A	G/G	G/A
Sh01	5062758	G	A	G/G	G/A
Sh01	5117792	T	C	T/T	T/C
Sh01	5187129	T	G	T/T	T/G
Sh01	5187258	G	A	G/G	G/A
Sh01	5187371	A	G	A/A	A/G
Sh01	5195748	A	C	A/A	A/C
Sh01	5196062	A	G	A/A	A/G
Sh01	5196150	A	G	A/A	A/G
Sh01	5200347	T	G	T/T	T/G
Sh01	5202325	C	T	C/C	C/T
Sh01	5282902	G	A	G/A	G/G
Sh01	5282908	C	G	G/G	C/G
Sh01	5282947	A	G	G/G	A/G
Sh01	5283735	C	T	C/C	C/T
Sh01	5283953	A	G	A/A	A/G
Sh01	5284025	A	G	A/A	A/G
Sh01	5291799	T	C	T/T	T/C
Sh01	5291876	A	C	A/A	A/C
Sh01	5291883	T	C	T/T	T/C
Sh01	5291917	T	C	T/T	T/C
Sh01	5294303	T	G	T/T	T/G
Sh01	5296564	C	T	C/C	C/T
Sh01	5299498	C	T	C/C	C/T
Sh01	5299508	A	G	A/A	A/G
Sh01	5411313	G	A	G/G	G/A
Sh01	5412502	A	C	A/A	A/C
Sh01	5412543	C	T	C/C	C/T
Sh01	5415750	A	C	A/A	A/C
Sh01	5415783	T	C	T/T	T/C
Sh01	5420293	G	A	G/G	G/A
Sh01	5425988	T	C	T/T	T/C
Sh01	5425994	A	C	A/A	A/C
Sh01	5426001	T	A	T/T	T/A
Sh01	5426091	C	T	C/C	C/T
Sh01	5426182	T	A	T/T	T/A
Sh01	5426194	C	A	C/C	C/A
Sh01	5426239	A	G	A/A	A/G
Sh01	5426268	C	T	C/C	C/T
Sh01	5426283	T	C	T/T	T/C
Sh01	5426329	A	G	A/A	A/G
Sh01	5426347	C	T	C/C	C/T
Sh01	5426692	G	A	G/G	G/A
Sh01	5426935	A	T	A/A	A/T
Sh01	5426969	A	G	A/A	A/G
Sh01	5427326	T	C	T/T	T/C
Sh01	5431180	C	T	C/C	C/T
Sh01	5431205	T	C	T/T	T/C
Sh01	5433227	G	A	G/G	G/A
Sh01	5451854	T	C	T/T	T/C
Sh01	5452971	C	T	C/C	C/T
Sh01	5452977	C	T	C/C	C/T
Sh01	5453211	C	T	C/C	C/T
Sh01	5453323	G	A	G/G	G/A
Sh01	5453334	T	C	T/T	T/C
Sh01	5453619	T	C	T/T	T/C
Sh01	5540685	T	A	T/T	T/A
Sh01	5540751	A	G	A/A	A/G
Sh01	5543353	C	T	C/C	C/T
Sh01	5543572	T	C	T/T	T/C
Sh01	5543810	C	A	C/C	C/A
Sh01	5543887	A	C	A/A	A/C
Sh01	5544748	A	G	A/A	A/G
Sh01	5544802	G	A	G/G	G/A
Sh01	5544883	T	C	T/T	T/C
Sh01	5544984	T	C	T/T	T/C
Sh01	5545359	C	A	C/C	C/A
Sh01	5545392	C	T	C/C	C/T
Sh01	5545450	C	T	C/C	C/T
Sh01	5549204	T	C	T/T	T/C
Sh01	5549205	G	A	G/G	G/A
Sh01	5550306	C	T	C/C	C/T
Sh01	5613842	G	A	G/G	G/A
Sh01	5613911	T	G	T/T	T/G
Sh01	5649274	A	C	A/A	A/C
Sh01	5649341	G	A	G/G	G/A
Sh01	5649388	T	G	T/T	T/G
Sh01	5649713	C	T	C/C	C/T
Sh01	5649755	G	T	G/G	G/T
Sh01	5649759	G	C	G/G	G/C
Sh01	5649771	A	T	A/A	A/T
Sh01	5649829	A	C	A/A	A/C
Sh01	5649845	G	T	G/G	G/T
Sh01	5649912	C	T	C/C	C/T
Sh01	5649920	A	G	A/A	A/G
Sh01	5649927	G	C	G/G	G/C
Sh01	5649994	C	T	C/C	C/T
Sh01	5649997	A	G	A/A	A/G
Sh01	5650131	G	T	G/G	G/T
Sh01	5737946	T	A	T/T	T/A
Sh01	5739177	T	C	T/T	T/C
Sh01	5739564	A	T	T/T	A/T
Sh01	5739612	A	G	A/A	A/G
Sh01	5739730	G	A	G/G	G/A
Sh01	5858096	A	G	A/A	A/G
Sh01	5860034	G	A	G/G	G/A
Sh01	5871873	C	T	C/T	C/C
Sh01	5950674	A	T	A/A	A/T
Sh01	5952820	T	C	T/C	C/C
Sh01	5986698	C	A	C/C	C/A
Sh01	5986704	G	T	G/G	G/T
Sh01	5986724	T	G	T/T	T/G
Sh01	5988411	C	T	C/C	C/T
Sh01	6017426	G	A	G/G	G/A
Sh01	6017843	G	A	G/G	G/A
Sh01	6018026	A	G	A/A	A/G
Sh01	6019277	T	G	T/T	T/G
Sh01	6019412	G	C	G/G	G/C
Sh01	6023019	G	A	G/G	G/A
Sh01	6025249	T	C	T/T	T/C
Sh01	6025374	G	C	G/G	G/C
Sh01	6025824	T	C	T/T	T/C
Sh01	6034523	G	A	G/G	G/A
Sh01	6038200	G	A	G/G	G/A
Sh01	6038379	A	C	A/A	A/C
Sh01	6040651	T	C	T/T	T/C
Sh01	6040699	G	A	G/G	G/A
Sh01	6040858	C	G	C/C	C/G
Sh01	6108733	C	T	C/C	C/T
Sh01	6156209	G	A	G/G	G/A
Sh01	6156358	A	C	A/A	A/C
Sh01	6161336	A	G	A/A	A/G
Sh01	6161452	T	G	T/T	T/G
Sh01	6162244	G	A	G/G	G/A
Sh01	6162287	G	A	G/G	G/A
Sh01	6185131	G	A	G/G	G/A
Sh01	6185179	A	G	A/A	A/G
Sh01	6195971	G	A	G/G	G/A
Sh01	6196049	T	C	T/T	T/C
Sh01	6196167	T	C	T/T	T/C
Sh01	6196208	T	C	T/T	T/C
Sh01	6216968	A	G	A/A	A/G
Sh01	6217036	A	G	A/A	A/G
Sh01	6228493	C	T	C/C	C/T
Sh01	6233889	G	T	G/G	G/T
Sh01	6248425	A	G	A/A	A/G
Sh01	6248432	A	C	A/A	A/C
Sh01	6248687	G	A	G/G	G/A
Sh01	6249013	G	C	G/G	G/C
Sh01	6249109	T	C	T/T	T/C
Sh01	6249209	T	C	T/T	T/C
Sh01	6258197	G	A	G/G	G/A
Sh01	6278038	T	C	T/T	T/C
Sh01	6278054	G	A	G/G	G/A
Sh01	6278099	C	T	C/C	C/T
Sh01	6278107	A	G	A/A	A/G
Sh01	6278860	G	A	G/G	G/A
Sh01	6279180	T	G	T/G	G/G
Sh01	6279208	A	C	A/A	A/C
Sh01	6379297	T	C	T/T	T/C
Sh01	6379780	A	G	A/A	A/G
Sh01	6386574	T	C	T/T	T/C
Sh01	6386612	A	G	A/A	A/G
Sh01	6387539	G	A	G/G	G/A
Sh01	6387794	G	A	G/G	G/A
Sh01	6387941	G	A	G/G	G/A
Sh01	6510374	A	G	A/A	A/G
Sh01	6514509	G	A	G/G	G/A
Sh01	6514776	C	T	C/C	C/T
Sh01	6515638	A	G	A/A	A/G
Sh01	6520891	A	G	A/A	A/G
Sh01	6549899	C	T	C/C	C/T
Sh01	6550231	A	G	A/A	A/G
Sh01	6586755	T	C	T/T	T/C
Sh01	6591628	C	T	C/T	T/T
Sh01	6644024	C	T	C/C	C/T
Sh01	6644837	G	A	G/A	A/A
Sh01	6644959	T	C	T/T	T/C
Sh01	6663687	A	C	A/A	A/C
Sh01	6668558	A	G	G/G	A/G
Sh01	6668634	A	C	A/C	A/A
Sh01	6670007	A	C	A/A	A/C
Sh01	6670774	C	T	C/C	C/T
Sh01	6670962	A	G	A/A	A/G
Sh01	6686379	T	G	G/G	T/G
Sh01	6721899	C	A	C/C	C/A
Sh01	6733964	C	T	C/C	C/T
Sh01	6734767	A	G	A/A	A/G
Sh01	6734795	C	A	C/C	C/A
Sh01	6742635	A	T	A/T	A/A
Sh01	6742711	A	C	C/C	A/C
Sh01	6877054	C	T	C/C	C/T
Sh01	6882189	T	A	T/T	T/A
Sh01	6895030	T	A	T/T	T/A
Sh01	6951680	A	G	A/A	A/G
Sh01	6951897	A	G	A/A	A/G
Sh01	6952404	G	A	G/G	G/A
Sh01	7020249	T	C	T/T	T/C
Sh01	7020342	G	A	G/G	G/A
Sh01	7051914	A	G	A/A	A/G
Sh01	7119466	A	C	A/A	A/C
Sh01	7119483	C	T	C/C	C/T
Sh01	7119574	A	G	A/A	A/G
Sh01	7119748	A	G	A/A	A/G
Sh01	7120190	A	G	A/A	A/G
Sh01	7120194	T	A	T/T	T/A
Sh01	7120209	T	C	T/T	T/C
Sh01	7120210	G	A	G/G	G/A
Sh01	7120267	T	A	T/T	T/A
Sh01	7120301	T	A	T/T	T/A
Sh01	7120343	C	G	C/C	C/G
Sh01	7120344	A	G	A/A	A/G
Sh01	7120350	T	C	T/T	T/C
Sh01	7120379	T	C	T/T	T/C
Sh01	7120380	G	A	G/G	G/A
Sh01	7120412	A	G	A/A	A/G
Sh01	7120437	T	C	T/T	T/C
Sh01	7120554	C	T	C/C	C/T
Sh01	7120576	T	G	T/T	T/G
Sh01	7120581	T	C	T/T	T/C
Sh01	7120594	T	G	T/T	T/G
Sh01	7120609	C	T	C/C	C/T
Sh01	7120611	A	G	A/A	A/G
Sh01	7120736	A	C	A/A	A/C
Sh01	7120738	C	T	C/C	C/T
Sh01	7120772	A	T	A/A	A/T
Sh01	7120773	A	G	A/A	A/G
Sh01	7120780	T	C	T/T	T/C
Sh01	7120784	T	C	T/T	T/C
Sh01	7120825	T	C	T/T	T/C
Sh01	7120886	A	C	A/A	A/C
Sh01	7120893	C	T	C/C	C/T
Sh01	7120923	G	C	G/G	G/C
Sh01	7120934	G	C	G/G	G/C
Sh01	7120962	A	T	A/A	A/T
Sh01	7120963	A	C	A/A	A/C
Sh01	7132598	C	A	C/C	C/A
Sh01	7134807	A	G	A/A	A/G
Sh01	7163362	C	T	C/C	C/T
Sh01	7173557	A	G	A/A	A/G
Sh01	7173639	C	T	C/C	C/T
Sh01	7173744	T	C	T/T	T/C
Sh01	7174556	T	C	T/T	T/C
Sh01	7209168	T	C	T/T	T/C
Sh01	7209536	C	A	C/C	C/A
Sh01	7209576	T	C	T/T	T/C
Sh01	7209599	C	T	C/C	C/T
Sh01	7209624	G	C	G/G	G/C
Sh01	7218324	C	A	C/C	C/A
Sh01	7219473	G	A	G/G	G/A
Sh01	7221203	G	A	G/G	G/A
Sh01	7221652	A	G	A/A	A/G
Sh01	7223510	T	A	T/T	T/A
Sh01	7234208	A	T	A/A	A/T
Sh01	7234826	T	A	T/T	T/A
Sh01	7234866	G	A	G/G	G/A
Sh01	7235025	C	T	C/C	C/T
Sh01	7243847	T	C	T/T	T/C
Sh01	7243886	G	T	G/G	G/T
Sh01	7250687	G	T	G/G	G/T
Sh01	7250749	A	G	A/A	A/G
Sh01	7256165	C	T	C/C	C/T
Sh01	7257409	G	T	T/T	G/T
Sh01	7257415	A	C	C/C	A/C
Sh01	7257433	A	T	T/T	A/T
Sh01	7257445	G	C	C/C	G/C
Sh01	7273001	C	G	C/G	G/G
Sh01	7273146	G	A	G/G	G/A
Sh01	7273228	A	G	A/G	G/G
Sh01	7274716	T	C	T/T	T/C
Sh01	7299061	T	C	T/T	T/C
Sh01	7309930	G	A	G/G	G/A
Sh01	7311306	C	T	C/C	C/T
Sh01	7311714	A	G	A/G	A/A
Sh01	7311747	G	C	G/G	G/C
Sh01	7311754	C	G	C/C	C/G
Sh01	7311861	G	A	G/A	G/G
Sh01	7311873	C	G	C/G	C/C
Sh01	7311885	T	G	T/G	T/T
Sh01	7311888	A	G	A/G	A/A
Sh01	7329310	T	C	T/T	T/C
Sh01	7330517	T	C	T/T	T/C
Sh01	7330604	T	C	T/T	T/C
Sh01	7331444	A	C	A/A	A/C
Sh01	7331913	C	A	C/C	C/A
Sh01	7334620	C	A	C/C	C/A
Sh01	7337366	A	C	A/A	A/C
Sh01	7356730	A	G	A/A	A/G
Sh01	7356881	T	C	T/T	T/C
Sh01	7357524	G	T	G/T	G/G
Sh01	7357527	G	A	G/A	G/G
Sh01	7357530	A	G	A/G	A/A
Sh01	7357541	T	C	T/C	T/T
Sh01	7361477	G	C	G/G	G/C
Sh01	7361700	A	G	A/A	A/G
Sh01	7446417	G	C	G/G	G/C
Sh01	7569632	T	C	T/T	T/C
Sh01	7569826	C	T	C/C	C/T
Sh01	7569831	C	A	C/C	C/A
Sh01	7581713	A	G	A/A	A/G
Sh01	7581746	G	A	G/G	G/A
Sh01	7581755	T	C	T/T	T/C
Sh01	7581900	G	A	G/G	G/A
Sh01	7581904	G	A	G/G	G/A
Sh01	7596358	G	A	G/G	G/A
Sh01	7635766	G	T	G/G	G/T
Sh01	7635967	A	G	A/A	A/G
Sh01	7636052	C	A	C/C	C/A
Sh01	7643192	A	G	A/A	A/G
Sh01	7644523	G	T	G/G	G/T
Sh01	7644547	A	G	A/A	A/G
Sh01	7644597	T	C	T/T	T/C
Sh01	7748209	A	G	A/A	A/G
Sh01	7748230	A	G	A/A	A/G
Sh01	7748765	A	G	A/A	A/G
Sh01	7748841	G	A	G/G	G/A
Sh01	7752260	A	G	A/A	A/G
Sh01	7752388	A	C	A/A	A/C
Sh01	7787471	C	A	C/C	C/A
Sh01	7812886	G	A	A/A	G/A
Sh01	7813281	T	C	T/T	T/C
Sh01	7853121	G	A	G/A	G/G
Sh01	7854082	C	G	C/G	C/C
Sh01	7864333	T	C	C/C	T/C
Sh01	7869857	G	C	G/G	G/C
Sh01	7896033	A	G	G/G	A/G
Sh01	7914678	A	C	A/A	A/C
Sh01	7963303	T	C	T/T	T/C
Sh01	7990633	G	C	G/G	G/C
Sh01	8002710	C	T	C/C	C/T
Sh01	8003775	G	A	G/G	G/A
Sh01	8003805	A	T	A/A	A/T
Sh01	8003920	G	A	G/G	G/A
Sh01	8004007	G	A	G/A	A/A
Sh01	8004820	A	G	A/A	A/G
Sh01	8004905	T	C	T/T	T/C
Sh01	8004955	A	T	A/A	A/T
Sh01	8005138	T	C	T/T	T/C
Sh01	8005141	G	A	G/G	G/A
Sh01	8005271	C	A	C/C	C/A
Sh01	8005319	C	A	C/C	C/A
Sh01	8005671	C	T	C/C	C/T
Sh01	8006028	A	G	A/A	A/G
Sh01	8006072	T	C	T/T	T/C
Sh01	8006687	T	A	T/T	T/A
Sh01	8006727	T	C	T/C	C/C
Sh01	8016717	A	G	A/A	A/G
Sh01	8016827	G	A	G/G	G/A
Sh01	8016991	C	T	C/C	C/T
Sh01	8018414	C	T	C/C	C/T
Sh01	8026803	T	C	T/T	T/C
Sh01	8027023	C	T	C/C	C/T
Sh01	8031295	T	C	T/T	T/C
Sh01	8043925	C	T	C/C	C/T
Sh01	8044917	C	T	C/C	C/T
Sh01	8078264	G	A	G/G	G/A
Sh01	8078712	A	G	A/A	A/G
Sh01	8078747	A	G	A/A	A/G
Sh01	8109990	T	A	T/T	T/A
Sh01	8111153	T	C	C/C	T/C
Sh01	8111156	T	C	C/C	T/C
Sh01	8111191	T	C	C/C	T/C
Sh01	8111194	C	T	T/T	C/T
Sh01	8123801	A	G	A/A	A/G
Sh01	8124287	T	C	T/T	T/C
Sh01	8124397	T	C	T/T	T/C
Sh01	8125104	G	C	G/G	G/C
Sh01	8125114	T	G	T/T	T/G
Sh01	8125135	G	C	G/G	G/C
Sh01	8125175	G	A	G/G	G/A
Sh01	8125186	A	G	A/A	A/G
Sh01	8125268	C	T	C/C	C/T
Sh01	8125310	A	G	A/A	A/G
Sh01	8125386	G	T	G/T	G/G
Sh01	8125918	T	A	T/T	T/A
Sh01	8126181	G	A	G/G	G/A
Sh01	8126223	T	C	T/T	T/C
Sh01	8126226	T	G	T/T	T/G
Sh01	8126234	C	T	C/T	T/T
Sh01	8126782	G	A	G/G	G/A
Sh01	8127106	T	C	T/C	C/C
Sh01	8133489	A	G	A/A	A/G
Sh01	8135001	A	G	A/A	A/G
Sh01	8139364	G	A	G/G	G/A
Sh01	8139417	A	T	A/A	A/T
Sh01	8139428	T	A	T/T	T/A
Sh01	8139892	T	C	T/T	T/C
Sh01	8139902	A	C	A/A	A/C
Sh01	8139941	A	T	A/A	A/T
Sh01	8140041	T	C	T/T	T/C
Sh01	8140112	C	T	C/C	C/T
Sh01	8140119	T	C	T/T	T/C
Sh01	8140120	G	A	G/G	G/A
Sh01	8140137	A	G	A/A	A/G
Sh01	8140187	T	G	T/T	T/G
Sh01	8141248	C	T	C/C	C/T
Sh01	8145010	G	T	G/G	G/T
Sh01	8145019	A	G	A/A	A/G
Sh01	8145047	C	T	C/C	C/T
Sh01	8145054	G	A	G/G	G/A
Sh01	8145061	T	C	T/T	T/C
Sh01	8145071	A	G	A/A	A/G
Sh01	8145122	A	T	A/A	A/T
Sh01	8204748	C	A	C/C	C/A
Sh01	8225229	G	T	G/G	G/T
Sh01	8227193	A	G	A/A	A/G
Sh01	8302802	T	C	T/T	T/C
Sh01	8303738	A	G	A/A	A/G
Sh01	8304687	G	A	G/G	G/A
Sh01	8304766	C	T	C/C	C/T
Sh01	8304841	G	A	G/G	G/A
Sh01	8348841	G	A	G/G	G/A
Sh01	8376889	T	C	T/T	T/C
Sh01	8450785	A	G	A/A	A/G
Sh01	8450945	T	C	T/T	T/C
Sh01	8455569	G	A	G/G	G/A
Sh01	8455686	T	C	T/T	T/C
Sh01	8469534	C	G	C/C	C/G
Sh01	8479529	T	G	G/G	T/G
Sh01	8479539	T	A	A/A	T/A
Sh01	8566143	A	T	A/A	A/T
Sh01	8566318	A	G	A/A	A/G
Sh01	8569771	C	T	C/C	C/T
Sh01	8569898	T	C	T/T	T/C
Sh01	8569999	G	A	G/G	G/A
Sh01	8570670	C	T	C/C	C/T
Sh01	8619237	G	A	G/G	G/A
Sh01	8635577	G	A	G/G	G/A
Sh01	8641789	G	T	G/G	G/T
Sh01	8647514	C	T	C/C	C/T
Sh01	8647618	T	G	T/T	T/G
Sh01	8647749	C	T	C/C	C/T
Sh01	8648086	A	T	A/A	A/T
Sh01	8648394	C	T	C/C	C/T
Sh01	8648551	G	A	G/G	G/A
Sh01	8648632	G	T	G/G	G/T
Sh01	8648698	G	A	G/G	G/A
Sh01	8648779	G	A	G/G	G/A
Sh01	8648825	A	T	A/A	A/T
Sh01	8648862	A	T	A/A	A/T
Sh01	8648974	T	C	T/T	T/C
Sh01	8649097	G	A	G/G	G/A
Sh01	8649364	G	A	G/G	G/A
Sh01	8649553	G	A	G/G	G/A
Sh01	8649634	T	C	T/T	T/C
Sh01	8650749	A	G	A/A	A/G
Sh01	8658427	G	A	G/G	G/A
Sh01	8659476	A	G	A/A	A/G
Sh01	8659625	A	G	A/A	A/G
Sh01	8659629	T	A	T/T	T/A
Sh01	8659660	T	G	T/T	T/G
Sh01	8659872	A	C	A/A	A/C
Sh01	8660348	G	A	G/G	G/A
Sh01	8660371	A	G	A/A	A/G
Sh01	8660509	T	G	T/G	G/G
Sh01	8660689	C	A	C/C	C/A
Sh01	8660708	G	A	G/G	G/A
Sh01	8661837	A	G	A/A	A/G
Sh01	8661871	C	T	C/C	C/T
Sh01	8662051	A	T	A/A	A/T
Sh01	8675121	A	G	A/A	A/G
Sh01	8696996	G	T	G/G	G/T
Sh01	8698956	T	C	T/T	T/C
Sh01	8698986	G	T	G/G	G/T
Sh01	8699198	T	G	T/T	T/G
Sh01	8699292	A	G	A/A	A/G
Sh01	8737452	A	T	A/A	A/T
Sh01	8811186	C	A	C/C	C/A
Sh01	8811353	T	A	T/T	T/A
Sh01	8838070	T	C	T/T	T/C
Sh01	8894967	C	T	C/T	C/C
Sh01	8899233	T	A	A/A	T/A
Sh01	8899247	A	G	G/G	A/G
Sh01	8940522	G	A	A/A	G/A
Sh01	8943699	A	G	G/G	A/G
Sh01	8948045	A	G	G/G	A/G
Sh01	8950844	G	A	A/A	G/A
Sh01	8986939	A	G	A/A	A/G
Sh01	8996455	G	C	G/G	G/C
Sh01	9003247	A	G	A/A	A/G
Sh01	9193059	G	A	G/G	G/A
Sh01	9193408	T	A	T/T	T/A
Sh01	9194938	G	C	G/G	G/C
Sh01	9212411	T	C	T/T	T/C
Sh01	9230256	G	A	G/G	G/A
Sh01	9230628	C	A	C/C	C/A
Sh01	9230679	T	G	T/T	T/G
Sh01	9232557	T	C	T/T	T/C
Sh01	9232612	A	G	A/A	A/G
Sh01	9235257	A	C	A/A	A/C
Sh01	9235429	T	C	T/T	T/C
Sh01	9331141	A	G	A/A	A/G
Sh01	9332024	T	C	T/T	T/C
Sh01	9346143	G	A	G/G	G/A
Sh01	9457040	T	C	T/C	T/T
Sh01	9468102	A	C	A/A	A/C
Sh01	9468108	G	A	G/G	G/A
Sh01	9508235	T	A	T/T	T/A
Sh01	9508236	G	A	G/G	G/A
Sh01	9508252	T	C	T/T	T/C
Sh01	9508283	A	T	A/A	A/T
Sh01	9508330	A	G	A/A	A/G
Sh01	9508365	G	C	G/G	G/C
Sh01	9508476	T	A	T/T	T/A
Sh01	9508536	G	A	G/G	G/A
Sh01	9508543	G	A	G/G	G/A
Sh01	9508579	C	G	C/C	C/G
Sh01	9508598	A	G	A/A	A/G
Sh01	9509446	A	G	A/A	A/G
Sh01	9509517	A	C	A/A	A/C
Sh01	9538048	A	T	A/A	A/T
Sh01	9538049	A	C	A/A	A/C
Sh01	9612211	A	G	A/A	A/G
Sh01	9655035	T	C	T/T	T/C
Sh01	9655052	T	C	T/T	T/C
Sh01	9665425	G	A	G/G	G/A
Sh01	9665758	C	T	C/C	C/T
Sh01	9668603	T	C	T/T	T/C
Sh01	9693239	C	T	C/C	C/T
Sh01	9713106	T	C	T/T	T/C
Sh01	9714328	A	G	A/A	A/G
Sh01	9714654	A	G	A/A	A/G
Sh01	9714658	T	A	T/T	T/A
Sh01	9726749	G	A	G/G	G/A
Sh01	9727120	T	C	T/T	T/C
Sh01	9731651	G	A	G/A	A/A
Sh01	9748631	G	A	G/G	G/A
Sh01	9751326	A	G	A/A	A/G
Sh01	9751494	T	C	T/T	T/C
Sh01	9751573	T	C	T/T	T/C
Sh01	9752844	G	A	G/G	G/A
Sh01	9752985	C	T	C/C	C/T
Sh01	9753015	C	G	C/C	C/G
Sh01	9753189	C	A	C/C	C/A
Sh01	9780075	C	A	C/A	A/A
Sh01	9780139	A	G	A/A	A/G
Sh01	9781250	T	C	T/T	T/C
Sh01	9781407	T	C	T/T	T/C
Sh01	9781726	G	A	G/G	G/A
Sh01	9781845	A	T	A/A	A/T
Sh01	9781853	C	T	C/C	C/T
Sh01	9858463	C	A	C/A	A/A
Sh01	9858748	A	G	A/G	A/A
Sh01	9859586	C	A	C/C	C/A
Sh01	9861998	A	G	A/A	A/G
Sh01	9865215	C	T	C/C	C/T
Sh01	9866678	T	C	T/T	T/C
Sh01	9875492	G	A	G/A	G/G
Sh01	9879209	A	G	A/A	A/G
Sh01	9894315	A	G	G/G	A/G
Sh01	9909517	G	A	G/G	G/A
Sh01	9909732	C	A	C/C	C/A
Sh01	9909752	G	A	G/G	G/A
Sh01	9909788	T	A	T/T	T/A
Sh01	9909865	T	C	T/T	T/C
Sh01	9910121	A	T	A/A	A/T
Sh01	9910197	G	A	G/G	G/A
Sh01	9982924	A	G	A/A	A/G
Sh01	10044542	C	A	C/C	C/A
Sh01	10044584	G	A	G/G	G/A
Sh01	10055861	A	G	A/A	A/G
Sh01	10089374	A	G	A/A	A/G
Sh01	10089429	A	G	A/G	G/G
Sh01	10090547	G	A	G/A	A/A
Sh01	10139069	G	A	A/A	G/A
Sh01	10139080	T	A	A/A	T/A
Sh01	10139119	A	G	G/G	A/G
Sh01	10139134	C	A	A/A	C/A
Sh01	10139142	G	T	G/G	G/T
Sh01	10139160	A	G	A/A	A/G
Sh01	10139162	G	A	G/G	G/A
Sh01	10139209	T	C	T/T	T/C
Sh01	10139211	C	T	C/C	C/T
Sh01	10139232	A	G	A/A	A/G
Sh01	10141915	C	T	C/C	C/T
Sh01	10168901	C	G	C/C	C/G
Sh01	10168915	C	T	C/C	C/T
Sh01	10169099	G	A	G/G	G/A
Sh01	10170632	A	C	A/A	A/C
Sh01	10176962	G	A	G/G	G/A
Sh01	10177022	C	A	C/C	C/A
Sh01	10349218	G	C	G/G	G/C
Sh01	10350652	T	C	T/T	T/C
Sh01	10350715	T	C	T/T	T/C
Sh01	10352269	A	C	A/A	A/C
Sh01	10359812	G	A	G/G	G/A
Sh01	10359992	A	G	A/A	A/G
Sh01	10360000	C	T	C/C	C/T
Sh01	10396415	T	A	T/T	T/A
Sh01	10396476	C	T	C/C	C/T
Sh01	10396933	A	G	A/A	A/G
Sh01	10397005	G	A	G/G	G/A
Sh01	10401647	A	G	A/A	A/G
Sh01	10401729	C	T	C/C	C/T
Sh01	10433492	A	G	A/A	A/G
Sh01	10433989	G	A	G/G	G/A
Sh01	10448640	T	C	T/T	T/C
Sh01	10478301	G	A	G/G	G/A
Sh01	10478509	T	A	T/T	T/A
Sh01	10503422	C	G	C/C	C/G
Sh01	10543672	G	C	G/G	G/C
Sh01	10543720	A	G	A/A	A/G
Sh01	10564667	A	G	A/A	A/G
Sh01	10600665	A	G	A/A	A/G
Sh01	10615177	T	C	T/T	T/C
Sh01	10648557	G	A	G/A	A/A
Sh01	10652773	C	T	C/C	C/T
Sh01	10758229	C	T	C/C	C/T
Sh01	10760554	C	T	C/C	C/T
Sh01	10771407	A	G	A/A	A/G
Sh01	10790462	T	C	T/T	T/C
Sh01	10790581	T	C	T/T	T/C
Sh01	10790582	G	A	G/G	G/A
Sh01	10791432	T	C	T/T	T/C
Sh01	10803298	T	G	G/G	T/G
Sh01	10806865	C	T	C/C	C/T
Sh01	10812645	T	G	G/G	T/G
Sh01	10812750	T	C	T/T	T/C
Sh01	10812826	C	A	A/A	C/A
Sh01	10812960	G	T	T/T	G/T
Sh01	10813222	C	T	T/T	C/T
Sh01	10817623	C	A	C/A	C/C
Sh01	10834906	A	G	A/G	A/A
Sh01	10836799	G	A	G/A	G/G
Sh01	10856033	C	A	A/A	C/A
Sh01	10861341	C	G	G/G	C/G
Sh01	10865275	T	C	T/T	T/C
Sh01	10869097	T	C	C/C	T/C
Sh01	10869212	C	T	T/T	C/T
Sh01	10872435	C	T	T/T	C/T
Sh01	10880029	A	C	A/A	A/C
Sh01	10897656	T	G	T/T	T/G
Sh01	10911442	T	C	T/C	T/T
Sh01	10911453	G	T	G/T	G/G
Sh01	10911608	T	C	T/C	T/T
Sh01	10940438	C	T	C/C	C/T
Sh01	10973224	C	T	C/C	C/T
Sh01	10973270	T	A	T/T	T/A
Sh01	10975849	C	T	C/C	C/T
Sh01	10976926	G	T	G/G	G/T
Sh01	10977062	T	C	T/T	T/C
Sh01	10977189	C	T	C/C	C/T
Sh01	10979248	C	A	C/C	C/A
Sh01	10979267	C	T	C/C	C/T
Sh01	10997453	T	A	T/T	T/A
Sh01	11003278	A	C	A/A	A/C
Sh01	11003324	G	T	G/G	G/T
Sh01	11034701	T	G	T/T	T/G
Sh01	11076349	G	A	G/A	G/G
Sh01	11076367	T	C	T/C	T/T
Sh01	11076653	A	G	A/A	A/G
Sh01	11078001	A	G	A/A	A/G
Sh01	11078340	C	A	C/C	C/A
Sh01	11078635	C	T	C/C	C/T
Sh01	11163772	A	G	A/A	A/G
Sh01	11163775	A	C	A/A	A/C
Sh01	11163805	A	C	A/A	A/C
Sh01	11163809	G	C	G/G	G/C
Sh01	11163851	T	C	T/T	T/C
Sh01	11163923	G	A	G/G	G/A
Sh01	11170866	G	A	G/G	G/A
Sh01	11171042	T	G	T/T	T/G
Sh01	11171251	A	G	A/A	A/G
Sh01	11172299	A	G	A/A	A/G
Sh01	11172443	C	T	C/C	C/T
Sh01	11246566	T	C	T/T	T/C
Sh01	11260123	G	A	G/A	A/A
Sh01	11284301	C	T	C/C	C/T
Sh01	11324248	C	G	C/G	G/G
Sh01	11353958	A	G	A/G	G/G
Sh01	11377831	T	C	T/T	T/C
Sh01	11377847	T	C	T/T	T/C
Sh01	11381661	C	A	C/C	C/A
Sh01	11382546	T	C	T/T	T/C
Sh01	11392954	A	G	A/A	A/G
Sh01	11405569	A	G	A/A	A/G
Sh01	11426939	T	C	T/T	T/C
Sh01	11467857	A	G	A/A	A/G
Sh01	11540315	A	T	A/A	A/T
Sh01	11540331	G	A	G/G	G/A
Sh01	11565445	T	C	T/C	T/T
Sh01	11638009	G	A	G/G	G/A
Sh01	11639140	C	G	C/G	C/C
Sh01	11756990	G	A	G/A	A/A
Sh01	11757118	A	T	A/T	T/T
Sh01	11770769	A	G	A/A	A/G
Sh01	11814633	T	A	T/T	T/A
Sh01	11814634	T	G	T/T	T/G
Sh01	11814644	G	A	G/G	G/A
Sh01	11814667	T	C	T/T	T/C
Sh01	11860885	T	C	C/C	T/C
Sh01	11860989	C	T	C/T	C/C
Sh01	11860992	A	C	A/C	A/A
Sh01	11861982	A	G	A/G	A/A
Sh01	11862015	G	A	G/A	G/G
Sh01	11862079	T	C	T/C	T/T
Sh01	11862343	G	A	G/A	G/G
Sh01	11862435	T	G	T/G	T/T
Sh01	11862588	A	G	A/G	A/A
Sh01	11928804	A	G	A/A	A/G
Sh01	11928935	G	A	G/G	G/A
Sh01	12082221	G	C	G/G	G/C
Sh01	12082913	C	T	C/T	C/C
Sh01	12085744	A	G	A/G	A/A
Sh01	12132120	T	G	T/G	T/T
Sh01	12137261	A	G	A/G	A/A
Sh01	12137515	T	G	T/G	T/T
Sh01	12137579	C	A	C/A	C/C
Sh01	12137628	G	A	G/A	G/G
Sh01	12140277	T	C	T/C	T/T
Sh01	12140295	T	A	T/T	T/A
Sh01	12156247	C	T	T/T	C/T
Sh01	12156268	A	G	G/G	A/G
Sh01	12158317	T	A	T/T	T/A
Sh01	12158337	G	A	G/G	G/A
Sh01	12158355	T	G	G/G	T/G
Sh01	12158465	G	A	G/G	G/A
Sh01	12158480	G	C	G/G	G/C
Sh01	12158484	T	A	T/T	T/A
Sh01	12160760	A	G	G/G	A/G
Sh01	12161381	T	C	T/T	T/C
Sh01	12211678	T	C	T/T	T/C
Sh01	12258033	G	A	G/G	G/A
Sh01	12258195	C	T	C/C	C/T
Sh01	12258240	A	G	A/A	A/G
Sh01	12259741	C	T	C/C	C/T
Sh01	12259799	C	A	C/C	C/A
Sh01	12259838	A	G	A/A	A/G
Sh01	12260878	C	G	C/C	C/G
Sh01	12266599	A	C	A/A	A/C
Sh01	12266670	T	C	T/T	T/C
Sh01	12312104	A	G	A/G	G/G
Sh01	12349582	A	G	A/G	G/G
Sh01	12480419	A	C	A/A	A/C
Sh01	12565774	T	C	C/C	T/C
Sh01	12565885	T	G	G/G	T/G
Sh01	12565891	A	G	G/G	A/G
Sh01	12608603	C	G	C/C	C/G
Sh01	12619930	A	G	A/A	A/G
Sh01	12626754	T	C	T/T	T/C
Sh01	12638542	C	A	C/C	C/A
Sh01	12638746	A	G	A/A	A/G
Sh01	12639234	T	C	T/T	T/C
Sh01	12639254	C	A	C/C	C/A
Sh01	12639289	G	A	G/G	G/A
Sh01	12640627	G	A	G/G	G/A
Sh01	12641415	T	C	T/T	T/C
Sh01	12644563	A	G	A/A	A/G
Sh01	12644615	G	A	G/G	G/A
Sh01	12650175	T	C	T/T	T/C
Sh01	12650194	G	C	G/G	G/C
Sh01	12650682	G	A	G/A	G/G
Sh01	12650683	T	G	T/G	T/T
Sh01	12650777	C	T	C/C	C/T
Sh01	12650822	A	G	A/G	A/A
Sh01	12657084	C	T	C/C	C/T
Sh01	12672679	C	T	C/C	C/T
Sh01	12672745	G	A	G/G	G/A
Sh01	12672759	T	C	T/T	T/C
Sh01	12672789	A	G	A/A	A/G
Sh01	12673277	G	A	G/G	G/A
Sh01	12673395	T	C	T/T	T/C
Sh01	12673423	A	C	A/A	A/C
Sh01	12688877	G	A	G/G	G/A
Sh01	12689272	T	A	T/T	T/A
Sh01	12770383	C	T	C/C	C/T
Sh01	12785175	C	T	C/C	C/T
Sh01	12785371	G	C	G/G	G/C
Sh01	12786239	A	G	A/A	A/G
Sh01	12788037	T	A	T/T	T/A
Sh01	12788082	T	C	T/T	T/C
Sh01	12788120	C	T	C/C	C/T
Sh01	12815632	C	T	C/C	C/T
Sh01	12816366	G	A	G/G	G/A
Sh01	12816598	T	C	T/T	T/C
Sh01	12816874	T	C	T/T	T/C
Sh01	12848513	C	T	C/C	C/T
Sh01	12849712	G	T	G/G	G/T
Sh01	12894008	C	G	C/C	C/G
Sh01	12929275	G	C	G/C	G/G
Sh01	12929306	C	A	C/C	C/A
Sh01	12988443	T	C	T/T	T/C
Sh01	13018928	C	T	C/C	C/T
Sh01	13018991	G	A	G/G	G/A
Sh01	13052834	A	G	A/A	A/G
Sh01	13052872	A	G	A/A	A/G
Sh01	13053809	A	G	A/A	A/G
Sh01	13053818	A	G	A/A	A/G
Sh01	13073259	A	G	A/A	A/G
Sh01	13107473	A	C	A/A	A/C
Sh01	13132758	C	T	C/C	C/T
Sh01	13132759	A	G	A/A	A/G
Sh01	13159962	A	T	A/A	A/T
Sh01	13161280	A	G	A/A	A/G
Sh01	13177342	T	A	T/T	T/A
Sh01	13182210	T	G	T/T	T/G
Sh01	13182719	T	C	T/T	T/C
Sh01	13204882	A	C	A/A	A/C
Sh01	13206360	C	T	C/C	C/T
Sh01	13208294	A	G	A/A	A/G
Sh01	13208319	T	C	T/T	T/C
Sh01	13208411	T	C	T/T	T/C
Sh01	13218085	G	C	G/G	G/C
Sh01	13224095	C	T	C/T	C/C
Sh01	13224139	C	T	C/T	C/C
Sh01	13234712	G	A	G/G	G/A
Sh01	13237840	G	A	G/G	G/A
Sh01	13255374	G	C	G/G	G/C
Sh01	13255431	T	C	T/T	T/C
Sh01	13255433	G	A	G/G	G/A
Sh01	13299036	C	T	C/T	T/T
Sh01	13341259	T	C	T/C	C/C
Sh01	13346732	T	A	T/T	T/A
Sh01	13346929	A	G	A/A	A/G
Sh01	13354783	A	G	A/A	A/G
Sh01	13364025	G	A	G/A	A/A
Sh01	13365796	G	A	G/G	G/A
Sh01	13375452	G	A	G/G	G/A
Sh01	13375467	A	G	A/A	A/G
Sh01	13375486	G	A	G/G	G/A
Sh01	13375542	A	T	A/A	A/T
Sh01	13375574	T	A	T/T	T/A
Sh01	13376022	A	G	A/A	A/G
Sh01	13385215	C	G	C/C	C/G
Sh01	13405160	T	G	T/T	T/G
Sh01	13566866	G	A	G/A	A/A
Sh01	13592070	A	C	A/C	A/A
Sh01	13604187	G	T	G/T	G/G
Sh01	13604412	C	T	C/T	C/C
Sh01	13604485	A	C	A/C	A/A
Sh01	13604498	C	T	C/T	C/C
Sh01	13615654	A	G	A/G	A/A
Sh01	13615734	T	C	T/C	T/T
Sh01	13616216	T	G	T/T	T/G
Sh01	13616305	A	G	A/G	A/A
Sh01	13616364	C	T	C/T	C/C
Sh01	13616680	T	G	T/T	T/G
Sh01	13616725	A	G	A/G	A/A
Sh01	13650630	A	G	A/A	A/G
Sh01	13650634	A	G	A/A	A/G
Sh01	13650654	G	A	G/G	G/A
Sh01	13653133	A	G	A/A	A/G
Sh01	13655140	A	T	A/A	A/T
Sh01	13655541	G	A	G/G	G/A
Sh01	13655547	T	C	T/T	T/C
Sh01	13655671	G	A	G/G	G/A
Sh01	13655782	A	G	A/A	A/G
Sh01	13655863	A	C	A/A	A/C
Sh01	13666454	C	T	C/C	C/T
Sh01	13667328	T	G	T/T	T/G
Sh01	13669289	C	A	C/C	C/A
Sh01	13669342	G	A	G/G	G/A
Sh01	13669349	C	T	C/C	C/T
Sh01	13669355	G	C	G/G	G/C
Sh01	13676019	T	G	T/T	T/G
Sh01	13676223	A	G	A/A	A/G
Sh01	13690905	C	T	C/T	C/C
Sh01	13761479	T	C	T/T	T/C
Sh01	13761526	T	C	T/T	T/C
Sh01	13761527	G	A	G/G	G/A
Sh01	13762406	T	A	T/T	T/A
Sh01	13782257	T	C	T/T	T/C
Sh01	13782410	C	T	C/C	C/T
Sh01	13782581	T	A	T/T	T/A
Sh01	13792503	G	A	G/G	G/A
Sh01	13855631	C	T	C/C	C/T
Sh01	13855637	G	A	G/G	G/A
Sh01	13855698	A	T	A/A	A/T
Sh01	13855724	A	G	A/A	A/G
Sh01	13855792	G	A	G/G	G/A
Sh01	13855831	T	C	T/C	C/C
Sh01	13855860	G	A	G/G	G/A
Sh01	13855880	A	C	A/A	A/C
Sh01	13855997	G	A	G/G	G/A
Sh01	13856134	T	G	T/T	T/G
Sh01	13856185	C	G	C/C	C/G
Sh01	13903128	A	G	A/A	A/G
Sh01	13910744	G	T	G/G	G/T
Sh01	13910766	A	G	A/A	A/G
Sh01	13910938	G	A	G/G	G/A
Sh01	13910980	C	T	C/C	C/T
Sh01	13913048	A	G	A/A	A/G
Sh01	13931219	A	T	A/A	A/T
Sh01	13931251	T	C	T/T	T/C
Sh01	13948763	C	T	C/C	C/T
Sh01	13954954	G	A	G/G	G/A
Sh01	13955225	G	A	G/G	G/A
Sh01	14026949	C	T	C/C	C/T
Sh01	14036164	A	C	A/C	C/C
Sh01	14058814	T	G	G/G	T/G
Sh01	14083272	A	G	G/G	A/G
Sh01	14083515	A	C	A/A	A/C
Sh01	14154159	G	A	A/A	G/A
Sh01	14279446	T	C	T/T	T/C
Sh01	14279638	C	G	C/C	C/G
Sh01	14334924	A	G	A/A	A/G
Sh01	14335420	A	G	A/A	A/G
Sh01	14335699	T	C	T/T	T/C
Sh01	14338201	T	A	T/T	T/A
Sh01	14338371	T	C	T/T	T/C
Sh01	14338444	C	T	C/C	C/T
Sh01	14338559	A	C	A/A	A/C
Sh01	14367458	G	A	G/G	G/A
Sh01	14367513	G	A	G/G	G/A
Sh01	14384485	A	G	A/G	A/A
Sh01	14420488	A	C	A/C	C/C
Sh01	14420552	G	A	G/A	G/G
Sh01	14439869	C	T	C/C	C/T
Sh01	14442272	A	G	G/G	A/G
Sh01	14467826	C	A	C/C	C/A
Sh01	14467842	G	A	G/G	G/A
Sh01	14467984	A	C	A/A	A/C
Sh01	14538001	C	T	C/C	C/T
Sh01	14579153	C	A	C/C	C/A
Sh01	14581072	A	G	A/A	A/G
Sh01	14581078	T	C	T/T	T/C
Sh01	14581121	C	A	C/C	C/A
Sh01	14581151	C	T	C/C	C/T
Sh01	14581250	C	A	C/C	C/A
Sh01	14581298	G	A	G/G	G/A
Sh01	14599245	G	A	G/G	G/A
Sh01	14599596	C	T	C/C	C/T
Sh01	14600445	G	A	G/G	G/A
Sh01	14600544	A	G	A/A	A/G
Sh01	14603735	T	G	T/T	T/G
Sh01	14604200	A	G	A/A	A/G
Sh01	14635096	G	A	A/A	G/A
Sh01	14635236	C	T	C/T	C/C
Sh01	14635246	G	A	G/A	G/G
Sh01	14648870	A	C	A/A	A/C
Sh01	14653544	T	C	C/C	T/C
Sh01	14653697	T	C	T/C	T/T
Sh01	14689673	C	G	C/G	C/C
Sh01	14689706	G	A	A/A	G/A
Sh01	14695501	C	T	T/T	C/T
Sh01	14707803	T	A	T/T	T/A
Sh01	14709701	G	A	A/A	G/A
Sh01	14709714	C	T	T/T	C/T
Sh01	14709842	T	A	T/A	T/T
Sh01	14710153	C	T	T/T	C/T
Sh01	14713950	A	C	C/C	A/C
Sh01	14713978	G	C	C/C	G/C
Sh01	14714002	C	T	C/C	C/T
Sh01	14714055	T	C	C/C	T/C
Sh01	14752238	T	C	C/C	T/C
Sh01	14752302	A	G	A/G	A/A
Sh01	14883179	G	A	G/A	A/A
Sh01	14884652	A	G	A/A	A/G
Sh01	14884739	G	A	G/G	G/A
Sh01	14910982	T	C	C/C	T/C
Sh01	14923043	A	G	A/A	A/G
Sh01	14961388	G	A	G/G	G/A
Sh01	14962338	T	C	T/T	T/C
Sh01	14963181	C	T	C/C	C/T
Sh01	15013332	A	T	A/T	T/T
Sh01	15071885	C	T	T/T	C/T
Sh01	15071910	A	G	A/G	A/A
Sh01	15094473	G	A	G/G	G/A
Sh01	15096584	G	A	A/A	G/A
Sh01	15156305	C	T	C/T	C/C
Sh01	15156353	C	G	G/G	C/G
Sh01	15168356	A	G	A/G	A/A
Sh01	15168369	C	A	C/A	C/C
Sh01	15168381	T	C	T/C	T/T
Sh01	15168402	T	G	T/G	T/T
Sh01	15168605	T	A	T/A	T/T
Sh01	15182783	A	G	A/G	A/A
Sh01	15184174	C	T	C/T	C/C
Sh01	15184884	T	C	T/T	T/C
Sh01	15185328	A	T	A/T	A/A
Sh01	15185382	A	T	A/A	A/T
Sh01	15185525	A	G	A/G	A/A
Sh01	15185623	G	C	C/C	G/C
Sh01	15191873	T	C	C/C	T/C
Sh01	15192020	G	C	G/C	G/G
Sh01	15198921	T	C	T/C	T/T
Sh01	15198956	C	T	C/T	C/C
Sh01	15199014	T	C	T/T	T/C
Sh01	15199048	T	G	T/T	T/G
Sh01	15199051	T	C	T/T	T/C
Sh01	15199115	C	T	C/C	C/T
Sh01	15199172	T	C	C/C	T/C
Sh01	15199198	G	A	G/A	G/G
Sh01	15199205	C	G	C/C	C/G
Sh01	15199256	G	A	G/A	G/G
Sh01	15211125	A	T	T/T	A/T
Sh01	15211126	A	C	A/A	A/C
Sh01	15221393	G	A	G/A	G/G
Sh01	15221983	T	A	T/A	T/T
Sh01	15222664	T	C	T/C	T/T
Sh01	15261239	A	G	A/G	A/A
Sh01	15263116	T	C	T/C	T/T
Sh01	15267375	A	G	G/G	A/G
Sh01	15298287	C	A	C/C	C/A
Sh01	15298444	A	G	A/G	G/G
Sh01	15337110	T	A	T/T	T/A
Sh01	15337473	G	A	G/G	G/A
Sh01	15339022	G	A	G/G	G/A
Sh01	15348810	T	A	T/T	T/A
Sh01	15348923	T	C	T/T	T/C
Sh01	15348943	A	G	A/A	A/G
Sh01	15349050	T	C	T/T	T/C
Sh01	15353178	C	T	C/C	C/T
Sh01	15365424	A	G	A/A	A/G
Sh01	15365597	T	C	T/T	T/C
Sh01	15374771	A	C	A/A	A/C
Sh01	15410751	T	C	T/T	T/C
Sh01	15527247	C	G	C/C	C/G
Sh01	15532649	C	A	C/C	C/A
Sh01	15532747	G	A	G/G	G/A
Sh01	15541969	G	A	G/G	G/A
Sh01	15541978	C	T	C/C	C/T
Sh01	15543534	G	A	G/G	G/A
Sh01	15543715	T	C	T/T	T/C
Sh01	15560034	G	A	G/G	G/A
Sh01	15560064	T	A	T/T	T/A
Sh01	15568223	G	A	G/G	G/A
Sh01	15568443	A	C	A/A	A/C
Sh01	15593010	A	G	A/A	A/G
Sh01	15595497	A	G	A/A	A/G
Sh01	15596044	T	C	T/T	T/C
Sh01	15596173	A	C	A/A	A/C
Sh01	15596259	A	G	A/A	A/G
Sh01	15600971	A	G	A/A	A/G
Sh01	15660469	C	T	C/C	C/T
Sh01	15661143	C	T	T/T	C/T
Sh01	15662011	A	G	A/G	A/A
Sh01	15727210	G	A	A/A	G/A
Sh01	15728771	A	G	A/A	A/G
Sh01	15847758	G	C	G/G	G/C
Sh01	15847765	G	A	G/G	G/A
Sh01	15847902	T	C	T/T	T/C
Sh01	15847922	A	G	A/A	A/G
Sh01	15848213	G	A	G/G	G/A
Sh01	15857705	A	G	A/A	A/G
Sh01	15857716	G	A	G/A	A/A
Sh01	15857778	A	C	A/A	A/C
Sh01	15881755	A	C	A/A	A/C
Sh01	15903991	A	G	A/G	A/A
Sh01	15904012	A	T	A/A	A/T
Sh01	15912054	A	G	A/A	A/G
Sh01	15953487	G	A	A/A	G/A
Sh01	15953810	G	A	G/A	G/G
Sh01	15994775	A	C	A/C	A/A
Sh01	15995023	C	G	C/G	C/C
Sh01	15999764	C	T	C/T	C/C
Sh01	16036477	C	G	C/G	C/C
Sh01	16036483	C	T	C/T	C/C
Sh01	16036504	C	T	T/T	C/T
Sh01	16036523	C	T	C/T	C/C
Sh01	16036533	T	C	T/C	T/T
Sh01	16036723	G	A	G/A	G/G
Sh01	16036892	C	T	C/T	C/C
Sh01	16036893	C	A	C/A	C/C
Sh01	16036916	T	C	T/C	T/T
Sh01	16036990	G	A	G/A	G/G
Sh01	16037013	G	A	G/A	G/G
Sh01	16037044	T	A	T/A	T/T
Sh01	16046960	G	A	G/A	G/G
Sh01	16110318	A	C	A/C	A/A
Sh01	16110892	T	C	T/C	T/T
Sh01	16111282	T	G	T/G	T/T
Sh01	16112421	C	T	C/T	C/C
Sh01	16125662	A	G	A/G	A/A
Sh01	16147885	T	A	T/A	A/A
Sh01	16149700	A	C	A/A	A/C
Sh01	16181486	G	C	G/G	G/C
Sh01	16228839	A	G	A/A	A/G
Sh01	16228924	G	A	G/G	G/A
Sh01	16234439	T	A	T/T	T/A
Sh01	16504177	T	G	T/T	T/G
Sh01	16524472	C	T	C/C	C/T
Sh01	16524484	G	C	G/G	G/C
Sh01	16524577	C	G	C/C	C/G
Sh01	16524615	C	G	C/C	C/G
Sh01	16524634	G	A	G/G	G/A
Sh01	16525247	C	T	C/C	C/T
Sh01	16525308	T	A	T/T	T/A
Sh01	16527263	T	A	T/T	T/A
Sh01	16567560	T	C	T/C	C/C
Sh01	16626130	A	T	A/A	A/T
Sh01	16634892	G	A	G/A	G/G
Sh01	16634993	A	G	A/A	A/G
Sh01	16635202	C	T	C/C	C/T
Sh01	16637208	C	T	C/C	C/T
Sh01	16637303	G	A	G/G	G/A
Sh01	16727837	G	A	G/G	G/A
Sh01	16732132	T	C	T/T	T/C
Sh01	16732461	C	T	C/C	C/T
Sh01	16882652	C	T	C/C	C/T
Sh01	16882654	G	C	G/G	G/C
Sh01	16882662	T	A	T/T	T/A
Sh01	16882679	C	G	C/C	C/G
Sh01	16882819	C	T	C/C	C/T
Sh01	16882934	C	T	C/C	C/T
Sh01	16882947	T	G	T/T	T/G
Sh01	16885085	C	G	C/C	C/G
Sh01	16885685	A	C	A/A	A/C
Sh01	16885840	G	A	G/G	G/A
Sh01	16889228	T	C	T/T	T/C
Sh01	16925205	C	A	C/C	C/A
Sh01	16925408	G	A	G/G	G/A
Sh01	16927102	T	C	T/T	T/C
Sh01	16927677	A	G	A/A	A/G
Sh01	16927712	T	C	T/T	T/C
Sh01	16932090	T	C	T/T	T/C
Sh01	16989987	G	T	G/T	G/G
Sh01	16990031	A	G	A/G	A/A
Sh01	16990073	A	G	A/G	A/A
Sh01	16990090	T	C	T/T	T/C
Sh01	17035597	A	G	A/A	A/G
Sh01	17035606	G	T	G/G	G/T
Sh01	17035650	A	C	A/C	C/C
Sh01	17035967	G	A	G/G	G/A
Sh01	17036188	T	C	T/T	T/C
Sh01	17121744	T	G	T/T	T/G
Sh01	17190463	A	G	A/A	A/G
Sh01	17190464	C	T	C/C	C/T
Sh01	17190485	G	A	G/G	G/A
Sh01	17213196	A	G	A/G	G/G
Sh01	17215949	A	C	A/A	A/C
Sh01	17282844	T	C	T/T	T/C
Sh01	17310065	G	A	G/G	G/A
Sh01	17344889	C	T	C/C	C/T
Sh01	17394356	C	A	C/C	C/A
Sh01	17396686	A	G	A/A	A/G
Sh01	17397271	G	A	G/G	G/A
Sh01	17397295	C	T	C/C	C/T
Sh01	17398209	C	T	C/C	C/T
Sh01	17427708	C	T	C/C	C/T
Sh01	17464119	T	C	T/T	T/C
Sh01	17464180	G	A	G/G	G/A
Sh01	17531695	G	A	G/G	G/A
Sh01	17531708	T	G	T/T	T/G
Sh01	17531710	G	A	G/G	G/A
Sh01	17531735	A	T	A/A	A/T
Sh01	17531738	A	C	A/A	A/C
Sh01	17531817	G	A	G/G	G/A
Sh01	17531820	T	G	T/T	T/G
Sh01	17545981	G	A	G/G	G/A
Sh01	17546032	A	G	A/A	A/G
Sh01	17546065	G	A	G/G	G/A
Sh01	17546077	A	G	A/A	A/G
Sh01	17582648	C	T	T/T	C/T
Sh01	17659034	A	G	A/A	A/G
Sh01	17659048	C	T	T/T	C/T
Sh01	17670664	T	C	C/C	T/C
Sh01	17686984	C	A	C/A	C/C
Sh01	17688882	A	G	A/G	A/A
Sh01	17688885	T	C	C/C	T/C
Sh01	17689042	A	G	A/G	A/A
Sh01	17690406	C	A	C/A	C/C
Sh01	17690763	T	A	T/A	T/T
Sh01	17841791	C	A	C/C	C/A
Sh01	17844243	T	A	T/T	T/A
Sh01	17844290	G	A	G/G	G/A
Sh01	17862286	T	C	T/C	T/T
Sh01	17890324	G	A	G/A	G/G
Sh01	17892409	A	G	G/G	A/G
Sh01	17897266	T	C	C/C	T/C
Sh01	17909197	G	A	A/A	G/A
Sh01	18051183	C	A	C/A	C/C
Sh01	18051384	T	C	T/C	T/T
Sh01	18051827	C	T	C/T	C/C
Sh01	18051844	T	C	T/C	T/T
Sh01	18052059	C	T	C/T	C/C
Sh01	18138956	G	A	G/G	G/A
Sh01	18139100	C	T	C/T	C/C
Sh01	18200617	A	C	A/A	A/C
Sh01	18201989	A	G	A/A	A/G
Sh01	18219130	G	A	G/G	G/A
Sh01	18222889	T	C	T/T	T/C
Sh01	18253212	A	G	A/A	A/G
Sh01	18369276	G	A	G/G	G/A
Sh01	18369290	G	A	G/G	G/A
Sh01	18472135	T	C	T/T	T/C
Sh01	18576513	T	C	T/T	T/C
Sh01	18576736	C	T	C/C	C/T
Sh01	18576749	A	C	A/A	A/C
Sh01	18591617	A	G	A/A	A/G
Sh01	18592356	T	C	T/T	T/C
Sh01	18594545	C	A	C/C	C/A
Sh01	18594554	T	A	T/T	T/A
Sh01	18649058	G	A	G/A	G/G
Sh01	18649139	T	C	C/C	T/C
Sh01	18649265	G	A	G/A	G/G
Sh01	18649282	G	A	G/A	G/G
Sh01	18649375	C	T	T/T	C/T
Sh01	18650235	A	G	A/G	A/A
Sh01	18650414	C	T	C/T	C/C
Sh01	18650435	T	C	C/C	T/C
Sh01	18650464	T	C	T/C	T/T
Sh01	18650492	G	A	G/A	G/G
Sh01	18650831	A	G	G/G	A/G
Sh01	18664390	C	G	C/C	C/G
Sh01	18668179	T	C	T/T	T/C
Sh01	18675998	G	A	G/A	G/G
Sh01	18676202	C	T	C/T	C/C
Sh01	18677945	A	C	A/C	A/A
Sh01	18710442	T	C	T/C	T/T
Sh01	18784747	C	G	C/C	C/G
Sh01	18784788	A	G	A/A	A/G
Sh01	18784850	C	T	C/C	C/T
Sh01	18789485	T	C	T/T	T/C
Sh01	18793181	A	C	A/A	A/C
Sh01	18793317	A	G	A/A	A/G
Sh01	18793456	A	G	A/A	A/G
Sh01	18809458	G	A	G/G	G/A
Sh01	18815053	A	G	A/A	A/G
Sh01	18815060	C	T	C/C	C/T
Sh01	18850099	A	G	A/A	A/G
Sh01	18911035	T	C	T/T	T/C
Sh01	18923807	G	A	G/G	G/A
Sh01	18936386	T	A	T/T	T/A
Sh01	18977191	C	G	C/G	C/C
Sh01	18977543	C	T	C/T	C/C
Sh01	19002170	A	G	A/A	A/G
Sh01	19045557	A	G	G/G	A/G
Sh01	19096175	A	C	A/C	C/C
Sh01	19096193	A	G	A/A	A/G
Sh01	19096201	T	C	T/T	T/C
Sh01	19096314	T	C	T/T	T/C
Sh01	19126308	G	A	G/G	G/A
Sh01	19126397	A	G	A/A	A/G
Sh01	19186939	G	A	G/G	G/A
Sh01	19188660	T	A	T/T	T/A
Sh01	19190349	T	C	T/T	T/C
Sh01	19203910	G	C	G/G	G/C
Sh01	19203911	T	A	T/T	T/A
Sh01	19203913	A	T	A/A	A/T
Sh01	19203944	T	G	T/T	T/G
Sh01	19203997	A	G	A/A	A/G
Sh01	19204013	G	A	G/G	G/A
Sh01	19204019	G	A	G/G	G/A
Sh01	19213706	A	G	A/A	A/G
Sh01	19213714	A	C	A/A	A/C
Sh01	19214005	C	T	C/C	C/T
Sh01	19214167	T	A	T/T	T/A
Sh01	19214224	G	A	G/G	G/A
Sh01	19214234	C	A	C/C	C/A
Sh01	19214386	A	T	A/A	A/T
Sh01	19214391	A	T	A/A	A/T
Sh01	19214883	A	G	A/A	A/G
Sh01	19245768	A	T	A/A	A/T
Sh01	19246242	C	T	C/C	C/T
Sh01	19303769	C	T	C/C	C/T
Sh01	19315503	T	C	T/T	T/C
Sh01	19317456	G	A	G/G	G/A
Sh01	19359722	A	G	A/A	A/G
Sh01	19365517	T	C	T/T	T/C
Sh01	19366247	G	A	G/G	G/A
Sh01	19393263	A	G	A/A	A/G
Sh01	19393325	A	T	A/A	A/T
Sh01	19398522	A	C	A/A	A/C
Sh01	19449966	A	T	A/A	A/T
Sh01	19449993	C	A	C/C	C/A
Sh01	19451316	T	A	T/T	T/A
Sh01	19481847	A	T	A/A	A/T
Sh01	19542963	C	T	C/C	C/T
Sh01	19542964	G	T	G/G	G/T
Sh01	19628666	A	G	A/G	A/A
Sh01	19629679	G	A	G/G	G/A
Sh01	19629723	A	C	C/C	A/C
Sh01	19642310	G	A	G/G	G/A
Sh01	19685952	G	T	G/T	G/G
Sh01	19835244	A	C	A/A	A/C
Sh01	19966654	C	T	C/C	C/T
Sh01	19966827	T	A	T/T	T/A
Sh01	19994493	A	G	A/A	A/G
Sh01	20032611	G	A	G/G	G/A
Sh01	20032641	G	C	G/G	G/C
Sh01	20090177	A	G	A/A	A/G
Sh01	20097682	G	T	G/G	G/T
Sh01	20097690	T	C	T/T	T/C
Sh01	20125607	G	A	G/G	G/A
Sh01	20125695	T	C	T/T	T/C
Sh01	20126269	C	T	C/C	C/T
Sh01	20126303	T	G	T/T	T/G
Sh01	20126454	A	C	A/A	A/C
Sh01	20181018	C	T	C/C	C/T
Sh01	20181281	G	A	G/G	G/A
Sh01	20181602	C	T	C/C	C/T
Sh01	20181603	A	G	A/A	A/G
Sh01	20181807	T	A	T/T	T/A
Sh01	20317462	A	C	C/C	A/C
Sh01	20317499	T	C	T/T	T/C
Sh01	20317634	A	G	A/A	A/G
Sh01	20317767	A	G	G/G	A/G
Sh01	20317768	C	G	G/G	C/G
Sh01	20318965	A	G	A/G	A/A
Sh01	20319186	C	T	T/T	C/T
Sh01	20353900	T	C	C/C	T/C
Sh01	20377269	G	A	A/A	G/A
Sh01	20461145	T	A	T/T	T/A
Sh01	20461359	A	C	A/A	A/C
Sh01	20577835	A	G	A/A	A/G
Sh01	20585265	G	A	G/G	G/A
Sh01	20616465	T	C	T/T	T/C
Sh01	20616525	C	T	C/C	C/T
Sh01	20636601	C	G	C/C	C/G
Sh01	20636604	T	C	T/T	T/C
Sh01	20749374	A	T	A/A	A/T
Sh01	20824331	A	G	A/A	A/G
Sh01	20831995	C	T	C/C	C/T
Sh01	20832001	A	C	A/A	A/C
Sh01	20838378	A	G	A/G	G/G
Sh01	20838456	C	G	C/G	C/C
Sh01	20838704	C	A	C/A	C/C
Sh01	20869213	T	C	T/T	T/C
Sh01	20870135	A	G	A/A	A/G
Sh01	20911568	C	G	C/C	C/G
Sh01	20911621	T	G	T/T	T/G
Sh01	20920059	C	T	C/C	C/T
Sh01	20924490	T	A	T/T	T/A
Sh01	20926637	A	G	A/A	A/G
Sh01	20926751	C	T	C/C	C/T
Sh01	20957742	A	G	A/A	A/G
Sh01	20966319	T	C	T/T	T/C
Sh01	20968190	G	A	G/G	G/A
Sh01	20968248	G	A	G/G	G/A
Sh01	20968293	G	A	G/G	G/A
Sh01	20995271	C	A	C/C	C/A
Sh01	20995481	G	A	G/G	G/A
Sh01	20998586	A	C	A/A	A/C
Sh01	20999328	A	G	A/A	A/G
Sh01	20999418	C	G	C/C	C/G
Sh01	20999564	A	G	A/A	A/G
Sh01	21004172	C	T	C/C	C/T
Sh01	21049260	A	G	A/G	G/G
Sh01	21083368	T	C	T/C	T/T
Sh01	21083391	A	T	A/T	A/A
Sh01	21083409	T	C	T/C	T/T
Sh01	21203724	C	T	C/T	C/C
Sh01	21203742	T	A	T/A	T/T
Sh01	21203834	A	C	A/C	A/A
Sh01	21214238	A	T	A/A	A/T
Sh01	21217875	C	T	C/C	C/T
Sh01	21355889	A	G	G/G	A/G
Sh01	21357707	A	G	A/A	A/G
Sh01	21357869	G	A	A/A	G/A
Sh01	21358975	C	T	C/C	C/T
Sh01	21404259	G	T	G/G	G/T
Sh01	21405127	G	A	G/G	G/A
Sh01	21440241	A	G	A/A	A/G
Sh01	21440253	G	T	G/G	G/T
Sh01	21440254	G	C	G/G	G/C
Sh01	21440265	T	C	T/T	T/C
Sh01	21440386	A	T	A/A	A/T
Sh01	21440394	T	C	T/T	T/C
Sh01	21440409	A	G	A/A	A/G
Sh01	21440996	C	A	C/C	C/A
Sh01	21445888	C	G	C/C	C/G
Sh01	21445917	C	T	C/C	C/T
Sh01	21446173	A	G	A/A	A/G
Sh01	21446176	G	A	G/G	G/A
Sh01	21459037	T	A	T/T	T/A
Sh01	21459854	A	T	A/A	A/T
Sh01	21459871	G	A	G/G	G/A
Sh01	21459987	C	T	C/C	C/T
Sh01	21460001	T	C	T/T	T/C
Sh01	21509994	T	A	T/A	A/A
Sh01	21581546	C	T	C/C	C/T
Sh01	21581632	G	A	G/G	G/A
Sh01	21586118	C	T	C/C	C/T
Sh01	21586305	G	A	G/G	G/A
Sh01	21586522	G	A	G/G	G/A
Sh01	21600579	A	G	A/G	A/A
Sh01	21655828	A	T	A/T	A/A
Sh01	21741378	T	C	T/T	T/C
Sh01	21742371	A	C	A/A	A/C
Sh01	21742631	C	T	C/C	C/T
Sh01	21743023	T	C	T/T	T/C
Sh01	21893503	T	C	T/T	T/C
Sh01	21911361	G	A	G/G	G/A
Sh01	21914561	T	G	T/T	T/G
Sh01	21932630	A	G	A/A	A/G
Sh01	21934307	A	G	A/A	A/G
Sh01	21935023	G	A	G/G	G/A
Sh01	21935890	A	G	A/A	A/G
Sh01	21964593	A	G	A/A	A/G
Sh01	21981993	A	G	A/A	A/G
Sh01	22069917	A	G	A/A	A/G
Sh01	22069956	C	G	C/C	C/G
Sh01	22069983	C	T	C/C	C/T
Sh01	22070962	A	G	A/A	A/G
Sh01	22074552	C	T	C/C	C/T
Sh01	22074571	C	T	C/C	C/T
Sh01	22074590	T	A	T/T	T/A
Sh01	22074620	C	T	C/C	C/T
Sh01	22075188	A	G	A/A	A/G
Sh01	22075692	A	T	A/A	A/T
Sh01	22075723	A	G	A/A	A/G
Sh01	22168033	G	C	G/G	G/C
Sh01	22208172	A	G	A/A	A/G
Sh01	22226063	C	G	C/C	C/G
Sh01	22226080	A	G	A/A	A/G
Sh01	22226089	G	T	G/T	T/T
Sh01	22226092	T	C	T/T	T/C
Sh01	22226157	G	A	G/G	G/A
Sh01	22226168	A	C	A/A	A/C
Sh01	22226177	A	G	A/A	A/G
Sh01	22226188	A	T	A/A	A/T
Sh01	22226231	A	G	A/A	A/G
Sh01	22226283	T	A	T/T	T/A
Sh01	22226320	A	C	A/A	A/C
Sh01	22226325	G	A	G/G	G/A
Sh01	22234403	A	T	A/A	A/T
Sh01	22234537	C	T	C/C	C/T
Sh01	22234647	G	A	G/G	G/A
Sh01	22235274	T	C	T/T	T/C
Sh01	22235471	T	C	T/T	T/C
Sh01	22473673	A	G	A/A	A/G
Sh01	22473715	A	G	A/A	A/G
Sh01	22473725	T	C	T/T	T/C
Sh01	22474155	T	A	T/T	T/A
Sh01	22474850	A	G	A/A	A/G
Sh01	22476016	C	T	C/C	C/T
Sh01	22545967	A	G	A/A	A/G
Sh01	22545971	G	A	G/G	G/A
Sh01	22546071	C	T	C/C	C/T
Sh01	22546439	A	T	A/A	A/T
Sh01	22562865	A	G	A/A	A/G
Sh01	22564225	T	C	T/T	T/C
Sh01	22565098	G	T	G/G	G/T
[truncated: 29,833 more rows]
