# Supplementary material for: Three founding ancestral genomes involved in the origin of sugarcane
Source: Ann Bot. 2021 Feb 26;127(6):827–40. doi: 10.1093/aob/mcab008 (PMC8103802; doi:10.1093/aob/mcab008)
Supplement: mcab008_suppl_Supplementary_Table_S5 [file mcab008_suppl_supplementary_table_s5.xls]

## Sheet: No ances
Table S5: Distribution of the SNPs specific to each of the three groups of haplotypes/BACs in the Adh1 region in representatives of the Saccharum diversity
SNPs specific to the three groups are coloured (green for group A, blue for group B and red for group C).
				Position of the SNPs on the monoploid surgarcane reference sequence (Garsmeur et al 2018)
Taxonomy	ID	Data type	BAC/accession names	10806869	10806935	10807037	10807152	10807157	10807261	10807513	10807700	10808053	10812645	10812658	10812922	10812960	10813099	10813222	10813540	10813542	10813755	10817517	10817713	10818148	10818196	10818254	10824719	10826587	10834066	10834130	10834691	10834890	10835028	10837477	10837603	10848653	10849078	10849410	10851060	10851242	10851320	10853887	10853948	10854190	10856302	10856482	10856509	10856785	10860738
R570 HAPLOTYPES	GROUP A	BAC	Sh_102M23	./.	./.	./.	./.	./.	./.	./.	./.	A/A	G/G	A/A	T/T	T/T	G/G	T/T	A/A	A/A	C/C	C/C	T/T	C/C	C/C	C/C	A/A	A/A	G/G	T/T	A/A	A/A	T/T	G/G	T/T	C/C	C/C	T/T	C/C	C/C	A/A	T/T	T/T	A/A	A/A	C/C	G/G	G/G	G/G
		BAC	Sh_111P05	./.	./.	./.	./.	./.	./.	./.	./.	./.	./.	./.	./.	./.	./.	./.	./.	./.	./.	./.	./.	./.	./.	./.	./.	./.	./.	./.	./.	./.	./.	./.	./.	C/C	C/C	T/T	C/C	C/C	A/A	T/T	T/T	A/A	A/A	C/C	G/G	G/G	G/G
		BAC	Sh_192N12	./.	./.	./.	./.	./.	./.	./.	./.	./.	./.	./.	./.	./.	./.	./.	./.	./.	./.	./.	./.	./.	./.	./.	./.	./.	./.	./.	./.	./.	./.	./.	./.	C/C	C/C	T/T	C/C	C/C	./.	T/T	T/T	A/A	A/A	C/C	G/G	G/G	G/G
		BAC	Sh_242M02	./.	./.	./.	./.	./.	./.	./.	./.	./.	./.	./.	./.	./.	./.	./.	./.	./.	./.	./.	./.	./.	./.	./.	./.	./.	./.	./.	./.	./.	./.	./.	./.	C/C	C/C	T/T	C/C	C/C	./.	T/T	T/T	A/A	A/A	C/C	G/G	G/G	T/T
		BAC	Sh_172H13	G/G	A/A	C/C	A/A	C/C	T/T	C/C	C/C	A/A	G/G	G/G	T/T	T/T	C/C	T/T	A/A	A/A	C/C	T/T	T/T	C/C	C/C	C/C	A/A	A/A	G/G	G/G	A/A	A/A	G/G	C/C	T/T	C/C	C/C	T/T	C/C	C/C	A/A	T/T	T/T	A/A	A/A	C/C	G/G	G/G	T/T
		BAC	Sh_206M17	./.	./.	./.	./.	./.	./.	./.	./.	A/A	G/G	A/A	T/T	T/T	G/G	T/T	A/A	A/A	C/C	T/T	T/T	C/C	C/C	C/C	A/A	A/A	A/A	G/G	A/A	A/A	G/G	C/C	T/T	C/C	C/C	T/T	C/C	C/C	A/A	T/T	T/T	A/A	A/A	C/C	G/G	G/G	G/G
		BAC	Sh_245F09	./.	./.	./.	./.	./.	./.	./.	./.	./.	./.	./.	./.	./.	./.	./.	./.	./.	./.	T/T	T/T	C/C	C/C	C/C	G/G	A/A	G/G	G/G	A/A	A/A	G/G	C/C	T/T	C/C	C/C	T/T	C/C	C/C	A/A	T/T	T/T	A/A	A/A	C/C	G/G	G/G	G/G
		BAC	Sh_209M19	./.	./.	./.	./.	./.	./.	./.	./.	./.	./.	./.	./.	./.	./.	./.	./.	./.	./.	./.	./.	./.	./.	./.	G/G	A/A	G/G	G/G	A/A	A/A	G/G	C/C	T/T	C/C	C/C	T/T	C/C	C/C	./.	T/T	T/T	A/A	A/A	C/C	G/G	G/G	G/G
		BAC	Sh_182G15	./.	./.	./.	./.	./.	./.	./.	./.	./.	./.	./.	./.	./.	./.	./.	./.	./.	./.	./.	./.	./.	./.	./.	./.	./.	./.	./.	./.	./.	./.	./.	./.	C/C	C/C	T/T	C/C	C/C	./.	T/T	T/T	A/A	A/A	C/C	G/G	G/G	G/G
	GROUP B	BAC	Sh_186P07	./.	./.	./.	./.	./.	./.	./.	./.	./.	./.	./.	./.	./.	./.	./.	./.	./.	./.	./.	./.	./.	./.	./.	./.	./.	G/G	G/G	G/G	G/G	G/G	C/C	T/T	G/G	T/T	T/T	T/T	C/C	A/A	T/T	T/T	A/A	G/G	T/T	G/G	C/C	G/G
		BAC	Sh_051L01	T/T	G/G	A/A	C/C	A/A	C/C	T/T	T/T	A/A	G/G	A/A	C/C	T/T	G/G	T/T	A/A	A/A	C/C	T/T	C/C	C/C	T/T	C/C	A/A	A/A	G/G	G/G	G/G	G/G	G/G	C/C	T/T	G/G	T/T	G/G	T/T	C/C	A/A	T/T	T/T	A/A	G/G	T/T	G/G	C/C	G/G
	GROUP C	BAC	Sh_265O22	G/G	G/G	A/A	C/C	C/C	C/C	C/C	C/C	C/C	T/T	A/A	T/T	G/G	G/G	C/C	C/C	G/G	G/G	T/T	C/C	A/A	T/T	A/A	A/A	T/T	G/G	G/G	A/A	A/A	G/G	C/C	C/C	C/C	C/C	T/T	T/T	T/T	C/C	C/C	C/C	G/G	A/A	C/C	A/A	G/G	G/G
CULTIVARS	41	Target	B-54142	./.	./.	./.	./.	./.	C/T:107,17	./.	./.	./.	./.	A/A:128	T/C:273,33	T/T:62	G/G:243	./.	./.	./.	./.	./.	C/T:93,32	./.	T/C:93,29	C/C:146	A/A:112	./.	./.	./.	A/G:114,5	./.	./.	./.	A/C:62,16	./.	./.	./.	./.	./.	./.	./.	./.	./.	A/G:314,35	./.	./.	./.	G/G:245
	42	Target	B-69691	./.	./.	./.	./.	./.	./.	./.	./.	./.	./.	A/A:59	./.	./.	G/C:122,6	./.	./.	./.	./.	./.	T/C:40,35	./.	C/T:40,37	C/C:96	./.	./.	./.	./.	./.	./.	./.	./.	./.	./.	./.	./.	./.	./.	./.	./.	./.	./.	A/G:113,13	./.	./.	./.	G/T:86,5
	43	Target	B-73348	./.	./.	./.	./.	./.	./.	./.	./.	./.	G/G:141	A/A:145	T/C:112,5	./.	G/G:55	./.	./.	./.	./.	./.	./.	./.	T/C:70,15	C/C:79	A/A:57	./.	./.	./.	./.	./.	./.	./.	A/C:19,17	./.	./.	./.	./.	./.	./.	./.	./.	./.	./.	./.	./.	./.	G/G:142
	54	Target	CO-0301	./.	./.	./.	./.	./.	./.	./.	./.	./.	G/G:214	A/G:230,43	T/C:142,22	./.	G/C:87,13	./.	./.	./.	./.	./.	C/T:52,26	./.	T/C:32,28	C/C:74	A/A:67	./.	./.	./.	./.	./.	./.	./.	./.	./.	./.	./.	./.	./.	./.	./.	./.	./.	A/G:54,11	C/T:54,22	./.	./.	G/T:104,11
	55	Target	CO-0421	./.	./.	./.	./.	./.	./.	./.	./.	A/C:57,11	G/T:166,16	A/A:211	T/C:106,6	./.	./.	./.	./.	./.	./.	./.	./.	./.	T/C:54,19	C/C:62	./.	./.	./.	./.	./.	./.	./.	./.	./.	C/G:134,10	./.	./.	./.	./.	./.	./.	./.	./.	./.	./.	./.	./.	G/G:107
	56	Target	CO-0475	./.	./.	./.	./.	./.	./.	./.	./.	A/C:70,22	G/T:72,5	A/A:88	./.	T/G:46,9	G/G:215	./.	./.	./.	./.	./.	C/T:87,30	./.	T/C:50,43	./.	./.	./.	./.	./.	A/A:88	./.	./.	./.	./.	./.	./.	./.	./.	./.	./.	./.	./.	./.	./.	./.	./.	./.	G/G:61
	57	Target	CO-0513	./.	./.	./.	./.	./.	C/T:50,8	./.	./.	./.	G/G:65	A/A:78	T/C:201,13	./.	G/G:184	./.	./.	./.	./.	./.	C/T:54,24	./.	T/C:45,18	./.	A/G:50,5	./.	./.	./.	A/G:54,11	A/G:70,8	./.	./.	./.	./.	./.	./.	./.	./.	./.	./.	./.	./.	A/G:113,24	./.	./.	./.	G/G:110
	58	Target	CO-0727	./.	./.	./.	./.	./.	./.	./.	./.	A/C:80,11	./.	A/A:173	T/C:130,8	./.	G/G:65	./.	./.	./.	./.	./.	./.	./.	./.	./.	./.	./.	./.	./.	./.	A/G:51,3	./.	./.	./.	C/G:107,5	./.	./.	./.	./.	./.	./.	./.	./.	./.	./.	./.	./.	G/G:61
	6	Target	Co-213-CR2	G/T:482,68	G/A:267,144	C/A:44,23	C/C:59	A/C:43,17	T/C:45,43	C/T:335,116	C/T:230,20	./.	G/G:358	A/G:299,16	./.	./.	./.	T/T:46	A/A:159	A/A:156	C/C:48	./.	./.	C/A:178,101	T/C:150,137	C/A:453,60	A/A:127	A/T:85,43	./.	./.	./.	./.	./.	./.	./.	C/C:61	./.	./.	./.	C/T:373,50	A/C:239,81	./.	./.	./.	./.	./.	./.	./.	./.
	60	Target	COS-321	./.	./.	./.	./.	./.	./.	./.	./.	./.	G/G:79	A/G:71,24	T/C:86,7	./.	./.	./.	./.	./.	./.	./.	./.	./.	./.	./.	./.	./.	./.	./.	./.	./.	./.	./.	./.	./.	./.	./.	./.	./.	./.	./.	./.	./.	./.	./.	./.	./.	./.
	61	Target	CP-00-1101	./.	./.	./.	./.	./.	./.	./.	./.	./.	./.	./.	T/C:53,3	./.	./.	./.	./.	./.	./.	./.	./.	./.	./.	./.	./.	./.	./.	./.	./.	./.	./.	./.	./.	C/G:69,6	./.	./.	./.	./.	./.	./.	./.	./.	./.	./.	./.	./.	./.
	62	Target	CP-01-2390	./.	./.	./.	./.	./.	./.	./.	./.	./.	./.	./.	./.	./.	./.	./.	./.	./.	./.	./.	./.	./.	./.	./.	./.	./.	./.	./.	./.	./.	./.	./.	./.	./.	./.	./.	./.	./.	./.	./.	./.	./.	./.	./.	./.	./.	./.
	63	Target	CP-03-1912	./.	./.	./.	./.	./.	./.	./.	./.	./.	./.	./.	./.	./.	./.	./.	./.	./.	./.	./.	./.	./.	./.	./.	./.	./.	./.	./.	./.	./.	./.	./.	./.	./.	./.	./.	./.	./.	./.	./.	./.	./.	./.	./.	./.	./.	./.
	64	Target	CP-44-0101	./.	./.	./.	./.	./.	C/T:33,19	./.	./.	./.	./.	A/G:64,3	T/T:166	./.	G/C:128,6	./.	./.	./.	./.	./.	C/T:32,20	./.	C/T:37,35	./.	A/A:97	./.	./.	./.	./.	A/G:56,3	./.	./.	./.	./.	./.	./.	./.	./.	./.	./.	./.	./.	A/G:148,12	./.	./.	./.	G/G:118
	65	Target	CP-65-0357	./.	./.	./.	./.	./.	C/T:50,9	./.	./.	./.	G/G:63	A/G:69,4	T/C:246,19	T/G:44,13	./.	./.	./.	./.	./.	./.	C/T:45,32	./.	C/T:37,31	C/C:73	./.	./.	./.	./.	A/A:86	A/G:50,7	./.	./.	./.	./.	./.	./.	./.	./.	./.	./.	./.	./.	A/G:105,5	C/T:53,4	./.	./.	G/T:97,5
	66	Target	CP-66-0346	./.	./.	./.	./.	./.	./.	./.	./.	A/A:63	./.	A/A:202	T/C:167,15	T/G:53,23	G/G:56	./.	./.	./.	./.	./.	./.	./.	T/C:38,14	./.	A/A:64	./.	./.	./.	./.	A/G:44,10	./.	./.	C/A:24,21	C/G:75,13	./.	./.	./.	./.	./.	./.	./.	./.	A/G:48,6	./.	./.	./.	./.
	67	Target	CP-72-2086	./.	./.	./.	./.	./.	./.	./.	./.	./.	G/T:62,3	A/G:59,10	T/C:63,13	./.	./.	./.	./.	./.	./.	./.	./.	./.	./.	./.	./.	./.	./.	./.	./.	./.	./.	./.	./.	./.	./.	./.	./.	./.	./.	./.	./.	./.	./.	./.	./.	./.	./.
	68	Target	CP-73-1547	./.	./.	./.	./.	./.	./.	./.	./.	A/A:58	./.	A/A:196	T/C:118,8	T/G:33,23	./.	./.	./.	./.	./.	./.	./.	./.	T/C:42,9	./.	A/A:60	./.	./.	./.	./.	./.	./.	./.	A/C:27,15	C/G:82,7	./.	./.	./.	./.	./.	./.	./.	./.	./.	./.	./.	./.	G/G:88
	69	Target	CP-78-1628	./.	./.	./.	./.	./.	C/T:122,14	./.	./.	A/C:51,31	G/T:95,10	A/A:121	T/C:499,49	T/G:100,22	./.	./.	./.	./.	./.	./.	C/T:245,33	./.	T/C:150,41	C/A:198,25	A/A:181	./.	./.	./.	./.	A/G:124,8	./.	./.	A/C:67,25	./.	./.	./.	./.	./.	./.	./.	./.	./.	A/G:369,47	C/T:154,11	./.	./.	./.
	70	Target	CP-88-1762	./.	./.	./.	./.	./.	./.	./.	./.	A/C:71,17	G/T:104,10	A/A:135	T/C:116,11	./.	G/G:53	./.	./.	./.	./.	./.	./.	./.	./.	./.	./.	./.	./.	./.	./.	A/A:64	./.	./.	./.	C/C:73	./.	./.	./.	./.	./.	./.	./.	./.	./.	./.	./.	./.	G/G:84
	71	Target	CP-88-1762	./.	./.	./.	./.	./.	C/T:154,44	./.	./.	A/A:90	G/G:100	A/G:109,11	T/C:492,21	T/G:93,25	G/C:412,51	./.	./.	./.	./.	./.	C/T:139,103	./.	T/C:97,74	C/C:226	A/A:190	./.	./.	./.	A/G:214,19	A/G:200,11	./.	./.	T/C:119,66	C/G:42,8	./.	./.	./.	./.	./.	./.	./.	./.	A/G:417,71	./.	./.	./.	./.
	72	Target	CP-89-2143	./.	./.	./.	./.	./.	./.	./.	./.	./.	./.	./.	./.	./.	./.	./.	./.	./.	./.	./.	./.	./.	./.	./.	./.	./.	./.	./.	./.	./.	./.	./.	./.	./.	./.	./.	./.	./.	./.	./.	./.	./.	./.	./.	./.	./.	./.
	73	Target	CP-96-1252	./.	./.	./.	./.	./.	./.	./.	./.	A/C:48,11	G/T:63,9	A/A:74	T/C:331,19	T/G:57,14	G/G:320	./.	./.	./.	./.	./.	C/T:97,42	./.	T/C:59,38	C/C:103	A/A:55	./.	./.	./.	A/A:118	A/A:72	./.	./.	./.	./.	./.	./.	./.	./.	./.	./.	./.	./.	./.	./.	./.	./.	./.
	79	Target	F-148	./.	./.	./.	./.	./.	C/T:61,6	./.	./.	A/C:53,7	G/G:55	A/A:69	./.	./.	G/G:162	./.	./.	./.	./.	./.	C/T:58,11	./.	T/C:39,21	./.	./.	./.	./.	./.	A/G:51,4	A/G:48,5	./.	./.	./.	./.	./.	./.	./.	./.	./.	./.	./.	./.	A/G:135,7	C/T:64,3	./.	./.	G/G:110
	80	Target	F-154	./.	./.	./.	./.	./.	C/T:58,6	./.	./.	A/C:58,12	G/G:59	A/A:71	./.	./.	G/G:129	./.	./.	./.	./.	./.	C/T:53,25	./.	T/C:39,17	C/C:71	A/G:48,3	./.	./.	./.	./.	./.	./.	./.	A/C:41,10	./.	./.	./.	./.	./.	./.	./.	./.	./.	A/G:155,14	./.	./.	./.	G/G:168
	81	Target	F-36-819	./.	./.	./.	./.	./.	./.	./.	./.	A/A:71	G/G:136	A/G:150,12	T/C:105,13	./.	G/C:42,8	./.	./.	./.	./.	./.	./.	./.	T/C:41,22	C/C:55	./.	./.	./.	./.	./.	./.	./.	./.	./.	./.	./.	./.	./.	./.	./.	./.	./.	./.	./.	./.	./.	./.	G/T:54,12
	89	Target	H-32-8560	./.	./.	./.	./.	./.	./.	./.	./.	A/A:67	./.	A/A:186	T/C:149,10	T/G:41,9	./.	./.	./.	./.	./.	./.	./.	./.	./.	./.	./.	./.	./.	./.	./.	./.	./.	./.	./.	C/G:79,9	./.	./.	./.	./.	./.	./.	./.	./.	A/G:63,4	./.	./.	./.	G/G:70
	152	Target	LCP-86-454	./.	./.	./.	./.	./.	./.	./.	./.	A/C:68,6	./.	A/G:113,15	T/C:102,10	./.	./.	./.	./.	./.	./.	./.	./.	./.	./.	./.	./.	./.	./.	./.	./.	./.	./.	./.	./.	C/G:119,12	./.	./.	./.	./.	./.	./.	./.	./.	A/G:44,7	./.	./.	./.	./.
	18	Target	MQ76-53	G/T:841,172	G/A:503,209	A/C:137,100	C/C:56	C/C:38	C/T:27,22	C/T:767,54	C/T:279,41	./.	G/G:161	A/G:151,18	./.	./.	./.	T/T:48	A/A:322	A/A:321	./.	./.	./.	C/C:626	T/C:631,233	./.	A/A:461	A/A:91	./.	./.	./.	./.	./.	./.	./.	./.	./.	./.	T/C:252,82	C/T:910,107	A/C:468,97	./.	./.	./.	./.	./.	./.	./.	./.
	349	WGS	NA56-79	./.	./.	./.	./.	./.	./.	./.	./.	./.	G/G:144	./.	T/C:296,55	T/G:107,8	G/C:176,15	./.	A/C:148,15	./.	C/C:125	./.	./.	./.	T/C:100,26	C/C:138	A/A:103	./.	./.	./.	./.	./.	./.	./.	./.	C/G:203,20	C/T:259,14	./.	T/C:60,21	./.	A/A:39	T/C:117,13	T/T:130	A/G:130,11	A/G:128,13	C/T:35,5	./.	G/C:131,11	./.
	166	Target	NCO-293	./.	./.	./.	./.	./.	./.	./.	./.	A/A:63	G/G:76	A/A:92	T/C:228,14	T/G:31,29	G/G:179	./.	./.	./.	./.	./.	./.	./.	./.	./.	./.	./.	./.	./.	A/A:91	./.	./.	./.	./.	./.	./.	./.	./.	./.	./.	./.	./.	./.	./.	./.	./.	./.	./.
	19	Target	Nco-310-eRcane	G/T:725,260	G/A:662,83	A/A:91	C/C:45	C/A:34,11	C/T:37,26	C/T:723,120	C/T:297,204	A/A:30	./.	A/A:144	./.	./.	./.	T/C:101,29	A/C:253,148	A/G:263,139	./.	./.	./.	C/A:185,135	C/T:357,225	./.	A/A:485	A/T:94,56	./.	./.	./.	./.	./.	./.	./.	./.	./.	./.	C/T:56,51	./.	A/C:153,138	./.	./.	./.	./.	./.	./.	./.	./.
	20	Target	Nco-376-AZ5	G/T:541,278	G/A:483,68	A/C:270,27	C/C:76	C/C:72	C/C:36	C/T:244,172	C/T:156,101	A/A:111	G/G:158	A/A:130	./.	./.	./.	T/C:111,32	A/C:92,41	A/G:92,41	./.	./.	./.	C/A:326,92	T/C:434,325	./.	A/A:271	A/A:139	./.	./.	./.	./.	./.	./.	./.	./.	T/T:50	./.	T/C:147,56	C/C:277	A/C:230,88	./.	./.	./.	./.	./.	./.	./.	./.
	215	Target	POJ-1228	./.	./.	./.	./.	./.	./.	./.	./.	A/C:50,20	G/T:143,8	A/G:158,19	./.	./.	./.	./.	./.	./.	./.	./.	./.	./.	C/T:44,36	./.	A/A:89	./.	./.	./.	./.	./.	./.	./.	./.	./.	./.	./.	./.	./.	./.	./.	./.	./.	./.	./.	./.	./.	G/T:68,11
	216	Target	POJ-2803	./.	./.	./.	./.	./.	C/T:68,41	./.	./.	A/C:59,12	G/G:93	A/G:94,10	T/C:259,16	T/T:61	G/C:194,50	./.	./.	./.	./.	./.	C/T:66,48	./.	C/T:73,64	./.	A/A:190	./.	./.	./.	A/G:106,12	A/G:81,11	./.	./.	A/C:62,19	./.	./.	./.	./.	./.	./.	./.	./.	./.	A/G:227,45	./.	./.	./.	./.
	217	Target	POJ-2946	./.	./.	./.	./.	./.	./.	./.	./.	./.	G/G:199	A/G:214,12	./.	./.	G/C:63,3	./.	./.	./.	./.	./.	./.	./.	T/C:47,41	C/C:63	A/A:50	./.	./.	./.	./.	./.	./.	./.	A/C:57,11	C/G:182,11	./.	./.	./.	./.	./.	./.	./.	./.	./.	./.	./.	./.	G/T:104,6
	223	Target	Q-050	./.	./.	./.	./.	./.	C/T:173,73	./.	./.	A/A:69	G/G:207	A/A:228	T/C:258,72	T/G:166,22	G/G:229	./.	./.	./.	./.	./.	C/T:92,39	./.	T/C:68,32	C/C:89	A/A:200	./.	./.	./.	./.	A/G:103,15	./.	./.	A/C:91,34	./.	./.	./.	./.	./.	./.	./.	./.	./.	A/G:60,32	C/T:91,36	./.	./.	./.
	224	Target	Q-058	./.	./.	./.	./.	./.	C/T:114,36	./.	./.	A/A:123	G/G:133	A/A:157	./.	T/G:48,24	./.	./.	./.	./.	./.	./.	C/T:112,48	./.	T/C:104,58	./.	A/G:131,14	./.	./.	./.	A/G:148,20	A/G:139,9	./.	./.	A/C:90,45	./.	./.	./.	./.	./.	./.	./.	./.	./.	A/G:331,37	C/T:134,7	./.	./.	G/G:353
	225	Target	R-469	./.	./.	./.	./.	./.	C/T:62,11	./.	./.	A/C:40,13	G/T:63,6	A/G:77,6	T/C:201,12	T/G:36,27	G/C:129,9	./.	./.	./.	./.	./.	C/T:64,11	./.	T/C:66,19	C/C:95	A/A:92	./.	./.	./.	A/G:51,8	A/G:52,10	./.	./.	./.	./.	./.	./.	./.	./.	./.	./.	./.	./.	A/G:96,33	C/T:54,13	./.	./.	G/T:97,5
	226	Target	R-570	./.	./.	./.	./.	./.	./.	./.	./.	./.	./.	./.	T/C:117,6	./.	G/C:70,3	./.	./.	./.	./.	./.	./.	./.	./.	C/A:63,3	./.	./.	./.	./.	./.	./.	./.	./.	./.	./.	./.	./.	./.	./.	./.	./.	./.	./.	./.	./.	./.	./.	G/T:89,4
	422	WGS	R570_WGS	G/T:282,194	G/A:273,167	A/C:302,184	C/A:423,46	C/A:284,178	C/T:297,188	C/T:275,181	C/T:216,151	./.	./.	A/G:394,26	./.	T/G:339,41	./.	./.	A/C:346,39	A/G:344,39	./.	T/C:396,36	C/T:221,206	C/A:353,32	T/C:219,213	C/C:472	A/G:320,41	A/T:437,34	G/A:440,46	G/T:436,39	A/G:372,54	A/G:376,67	G/T:413,47	C/G:639,49	A/C:394,54	C/G:197,43	C/T:259,55	./.	C/T:254,210	C/C:393	A/A:335	T/T:475	./.	A/A:434	A/G:423,73	C/T:398,70	./.	G/C:341,65	G/T:430,39
	24	Target	R570-2	T/G:615,513	G/A:318,302	C/A:116,81	./.	./.	T/C:39,29	C/T:566,441	C/T:221,118	./.	G/G:221	A/G:156,25	./.	./.	./.	T/T:49	A/C:191,42	A/G:193,40	C/C:51	./.	./.	./.	C/T:417,348	C/C:1105	G/A:303,280	A/A:188	./.	./.	./.	./.	./.	./.	./.	C/G:131,37	./.	T/T:66	C/T:123,88	C/C:1202	./.	./.	./.	./.	./.	./.	./.	./.	./.
	25	Target	R579-1	G/T:1054,752	G/A:746,117	A/C:89,51	C/C:146	A/C:74,73	T/C:47,41	C/T:1524,402	./.	./.	G/G:291	A/A:291	./.	./.	./.	./.	./.	./.	./.	./.	./.	C/A:455,58	T/C:654,380	C/C:1795	A/A:539	T/A:149,148	./.	./.	./.	./.	./.	./.	./.	C/C:104	./.	./.	C/T:145,118	C/C:691	./.	./.	./.	./.	./.	./.	./.	./.	./.
S. OFFICINARUM	1	Target	Ashi-Mauritius-BW1	T/G:700,185	G/A:583,153	A/C:137,66	C/C:86	A/C:43,32	C/C:46	T/C:362,207	T/C:289,176	A/A:69	G/G:37	A/A:37	./.	./.	./.	./.	A/A:118	A/A:118	./.	./.	./.	C/C:565	C/T:423,315	C/C:1247	A/A:231	A/A:179	./.	./.	./.	./.	./.	./.	./.	./.	./.	./.	./.	C/C:380	A/A:44	./.	./.	./.	./.	./.	./.	./.	./.
	2	Target	Badila-AI1	G/T:554,245	A/G:363,352	A/C:285,206	C/A:71,33	C/C:106	T/C:89,56	C/T:980,429	C/A:191,136	./.	G/G:115	A/A:116	./.	./.	./.	T/T:57	./.	./.	./.	./.	./.	C/C:181	T/C:349,74	./.	A/A:685	A/A:352	./.	./.	./.	./.	./.	./.	./.	./.	./.	./.	T/C:108,47	C/C:149	A/A:34	./.	./.	./.	./.	./.	./.	./.	./.
	46	Target	Bamboo-Blanca	./.	./.	./.	./.	./.	C/T:92,18	./.	./.	./.	G/G:89	A/A:107	T/C:301,23	./.	G/G:234	./.	./.	./.	./.	./.	C/T:72,45	./.	T/C:72,42	C/C:142	A/A:118	./.	G/A:58,7	G/T:45,5	./.	A/G:76,7	G/T:69,7	./.	./.	./.	./.	./.	./.	./.	./.	./.	./.	./.	A/G:196,52	C/T:88,12	./.	./.	G/G:214
	341	WGS	Big_Tanna	./.	./.	./.	./.	./.	./.	./.	./.	./.	G/G:134	./.	T/C:230,23	./.	G/G:165	T/T:292	A/A:140	./.	C/C:120	./.	./.	C/C:97	C/T:66,56	C/C:131	A/A:78	./.	./.	./.	./.	./.	./.	./.	./.	C/C:164	C/C:207	T/T:133	C/T:46,34	./.	A/A:55	T/T:137	T/T:130	A/A:98	A/A:140	C/C:60	./.	G/G:134	./.
	3	Target	Big-tanna-KM1	G/T:850,87	G/A:490,274	C/A:195,137	C/C:32	C/C:32	T/T:82	C/T:813,344	C/C:112	./.	G/G:48	A/A:30	./.	./.	./.	T/T:75	./.	./.	./.	./.	./.	C/C:151	T/C:436,268	C/C:1249	A/A:809	A/A:88	./.	./.	./.	./.	./.	./.	./.	C/C:58	./.	./.	C/T:92,42	C/C:123	A/A:173	T/T:119	T/T:120	./.	./.	./.	./.	./.	./.
	4	Target	Black-cheribon-C9-1	G/T:331,154	G/A:166,129	A/C:93,56	C/C:38	A/A:38	./.	C/T:489,133	C/T:162,77	./.	G/G:99	G/A:48,37	./.	./.	./.	T/T:36	A/A:215	A/A:215	C/C:50	./.	./.	C/C:333	T/C:327,247	C/C:654	A/A:531	./.	./.	./.	./.	./.	./.	./.	./.	G/C:58,21	./.	./.	T/C:55,48	C/C:315	A/A:142	./.	./.	./.	./.	./.	./.	./.	./.
	47	Target	Black-Fiji	./.	./.	./.	./.	./.	./.	./.	./.	./.	./.	./.	T/C:125,10	./.	G/C:81,23	./.	./.	./.	./.	./.	./.	./.	T/C:31,25	./.	./.	./.	./.	./.	A/A:63	./.	./.	./.	./.	./.	./.	./.	./.	./.	./.	./.	./.	./.	A/G:105,13	./.	./.	./.	G/T:59,6
	7	Target	Crystallina-J1	T/G:649,479	G/A:571,160	A/C:244,55	C/C:104	A/C:67,34	T/C:76,32	C/T:741,667	C/T:190,146	./.	G/G:69	A/A:69	./.	./.	./.	./.	A/A:158	A/A:157	./.	./.	./.	C/C:440	C/T:358,343	C/C:1016	A/A:298	A/A:223	./.	./.	./.	./.	./.	./.	./.	C/C:64	./.	./.	T/C:69,37	C/C:78	./.	./.	./.	A/A:65	./.	./.	./.	./.	./.
	77	Target	EK-02	./.	./.	./.	./.	./.	./.	./.	./.	./.	G/G:97	A/G:106,12	T/C:67,9	./.	./.	./.	./.	./.	./.	./.	./.	./.	./.	./.	./.	./.	./.	./.	./.	./.	./.	./.	./.	C/C:109	./.	./.	./.	./.	./.	./.	./.	./.	./.	./.	./.	./.	G/T:55,12
	8	Target	EK-28-DL2	G/T:973,309	G/A:426,190	A/C:111,100	C/C:87	C/C:87	C/C:38	T/C:523,447	T/C:86,71	./.	G/G:92	./.	./.	./.	./.	./.	A/A:294	A/A:294	./.	./.	./.	C/C:319	T/C:442,188	C/C:1370	A/A:315	A/A:190	./.	./.	./.	./.	./.	./.	./.	./.	./.	./.	T/C:110,69	C/C:363	A/A:197	./.	./.	./.	./.	./.	./.	./.	./.
	82	Target	Fiji	./.	./.	./.	./.	./.	./.	./.	./.	A/A:60	G/G:119	A/G:135,11	T/C:76,13	./.	./.	./.	./.	./.	./.	./.	./.	./.	C/T:40,24	C/C:58	./.	./.	./.	./.	./.	./.	./.	./.	./.	C/G:59,11	./.	./.	./.	./.	./.	./.	./.	./.	./.	./.	./.	./.	G/T:88,11
	83	Target	Fiji-24	./.	./.	./.	./.	./.	./.	./.	./.	./.	./.	./.	T/C:107,9	./.	G/C:87,11	./.	./.	./.	./.	./.	./.	./.	./.	./.	./.	./.	./.	./.	./.	./.	./.	./.	./.	./.	./.	./.	./.	./.	./.	./.	./.	./.	A/G:140,23	C/T:59,7	./.	./.	G/G:122
	84	Target	Fiji-47	./.	./.	./.	./.	./.	./.	./.	./.	A/A:88	./.	A/G:91,9	T/C:184,12	./.	G/C:113,13	./.	./.	./.	./.	./.	./.	./.	./.	./.	./.	./.	./.	./.	A/G:69,4	A/G:46,4	./.	./.	./.	./.	./.	./.	./.	./.	./.	./.	./.	./.	A/G:47,3	./.	./.	./.	G/G:77
	91	Target	Hawaiian-Original	./.	./.	./.	./.	./.	./.	./.	./.	A/A:92	G/G:225	A/G:229,34	T/C:151,26	T/T:60	./.	./.	./.	./.	./.	T/C:52,3	./.	./.	C/T:42,39	C/C:79	A/A:58	./.	./.	./.	./.	./.	./.	./.	./.	C/C:255	./.	./.	./.	./.	./.	./.	./.	./.	./.	C/T:41,12	./.	./.	G/T:71,16
	96	Target	IJ-76-324	./.	./.	./.	./.	./.	C/T:44,15	./.	./.	./.	./.	A/A:75	T/C:163,10	./.	G/G:148	./.	./.	./.	./.	./.	C/T:39,24	./.	T/C:31,19	C/C:66	A/A:55	./.	./.	./.	A/G:51,3	./.	G/T:46,5	./.	./.	./.	./.	./.	./.	./.	./.	./.	./.	./.	A/G:124,11	./.	./.	./.	G/G:133
	100	Target	IJ-76-429	./.	./.	./.	./.	./.	C/T:46,5	./.	./.	./.	G/G:59	./.	T/C:129,30	./.	G/G:144	./.	./.	./.	./.	./.	C/T:62,20	./.	T/C:46,15	C/C:76	./.	./.	./.	./.	./.	./.	./.	./.	./.	./.	./.	./.	./.	./.	./.	./.	./.	./.	A/G:67,21	./.	./.	./.	G/G:86
	10	Target	IJ-76-432-GG	G/T:812,480	A/G:725,488	A/C:254,134	C/A:39,37	A/C:39,37	T/C:53,50	C/T:637,221	./.	./.	G/G:233	A/G:177,56	./.	./.	./.	T/T:46	./.	A/A:324	./.	./.	./.	C/C:171	C/T:307,139	./.	A/A:342	A/A:142	./.	./.	./.	./.	./.	./.	./.	C/C:43	./.	./.	C/T:212,70	./.	A/A:213	./.	./.	./.	./.	./.	./.	./.	./.
	102	Target	IJ-76-470	G/T:45,7	./.	./.	./.	./.	C/T:69,28	./.	./.	./.	G/G:109	A/A:128	T/C:230,19	./.	G/G:170	T/T:55	./.	./.	./.	T/C:36,15	T/C:62,60	C/C:57	T/C:68,44	C/C:145	A/A:133	./.	G/A:82,10	./.	A/G:89,4	A/G:82,7	G/T:71,19	C/G:47,9	T/A:68,20	./.	./.	./.	./.	./.	./.	./.	./.	./.	A/G:213,21	C/T:103,7	./.	./.	G/G:254
	103	Target	IJ-76-475	./.	./.	./.	./.	./.	C/T:46,7	./.	./.	./.	./.	A/A:75	T/C:183,44	T/T:58	G/G:226	./.	./.	./.	./.	./.	C/T:72,24	./.	T/C:60,27	./.	./.	./.	./.	./.	A/G:100,10	A/G:53,4	./.	./.	./.	./.	./.	./.	./.	./.	./.	./.	./.	./.	A/G:67,9	C/T:43,13	./.	./.	G/G:82
	104	Target	IJ-76-478	./.	./.	./.	./.	./.	./.	./.	./.	./.	./.	A/A:273	T/C:112,37	T/T:55	G/G:56	./.	./.	./.	./.	./.	./.	C/C:68	T/C:65,41	C/C:64	A/A:57	./.	./.	./.	./.	./.	./.	./.	T/A:50,4	./.	./.	./.	./.	./.	./.	./.	./.	./.	A/G:43,16	C/T:36,16	./.	./.	G/G:144
	113	Target	IM-76-245	./.	./.	./.	./.	./.	./.	./.	./.	./.	G/G:106	A/G:140,14	T/C:47,3	./.	./.	./.	./.	./.	./.	./.	./.	./.	./.	./.	./.	./.	./.	./.	./.	./.	./.	./.	./.	C/G:55,10	./.	./.	./.	./.	./.	./.	./.	./.	./.	./.	./.	./.	./.
	122	Target	IN-84-068	./.	./.	./.	./.	./.	./.	./.	./.	./.	G/G:120	A/G:115,20	T/C:114,5	./.	./.	./.	./.	./.	./.	./.	./.	./.	T/C:30,22	./.	./.	./.	./.	./.	./.	./.	./.	./.	./.	./.	./.	./.	./.	./.	./.	./.	./.	./.	./.	./.	./.	./.	G/T:124,19
	15	Target	IS-76-203-FE2	G/T:1220,191	G/A:782,204	A/A:87	./.	./.	T/T:67	C/T:1447,145	C/T:340,43	./.	G/G:497	A/A:357	./.	./.	./.	./.	A/A:207	A/A:205	./.	./.	./.	C/C:686	T/C:657,544	C/C:1882	A/A:563	A/A:271	./.	./.	./.	./.	./.	./.	./.	C/C:102	./.	T/T:138	T/C:317,107	C/C:1017	A/A:473	./.	./.	./.	./.	./.	./.	./.	./.
	16	Target	Lahaina-Hawaii	G/T:521,230	A/G:358,189	A/C:158,157	C/C:108	A/C:56,52	T/C:70,27	C/T:770,259	T/C:171,125	./.	G/G:184	A/A:186	./.	./.	./.	./.	A/A:194	A/A:194	./.	./.	./.	C/C:590	C/T:448,165	C/C:1164	A/A:941	A/A:240	./.	./.	./.	./.	./.	./.	./.	./.	C/C:75	T/T:98	C/T:321,87	C/C:283	A/A:99	./.	./.	./.	./.	./.	./.	./.	./.
	421	WGS	LaPurple_WGS	G/T:154,111	G/A:141,130	A/C:147,122	C/A:199,70	C/A:165,107	T/C:141,130	C/T:132,99	C/T:141,111	A/A:201	G/G:269	./.	T/C:291,87	./.	G/C:318,53	T/T:404	A/A:222	A/A:222	C/C:222	T/C:151,46	T/C:121,69	C/C:217	C/T:163,61	C/C:205	./.	A/A:210	./.	G/T:184,58	A/G:242,23	A/G:190,20	G/T:170,52	C/G:224,52	T/T:241	C/G:144,21	C/T:128,14	./.	C/T:165,51	C/C:221	A/A:168	T/T:271	T/T:268	A/A:233	A/G:197,22	C/T:209,28	G/G:236	G/C:196,24	G/T:165,52
	162	Target	NA	./.	./.	./.	./.	./.	./.	./.	./.	./.	./.	A/G:56,7	T/C:78,24	./.	G/C:48,3	./.	./.	./.	./.	./.	./.	./.	./.	./.	./.	./.	./.	./.	./.	./.	./.	./.	./.	./.	./.	./.	./.	./.	./.	./.	./.	./.	./.	./.	./.	./.	./.
	163	Target	Nanahu-48	./.	./.	./.	./.	./.	./.	./.	./.	./.	./.	A/A:170	T/C:96,14	./.	./.	./.	./.	./.	./.	./.	./.	./.	T/C:28,24	./.	./.	./.	./.	./.	./.	./.	./.	./.	./.	C/C:103	./.	./.	./.	./.	./.	./.	./.	./.	./.	./.	./.	./.	G/G:77
	351	WGS	NG_51-142	./.	./.	./.	./.	./.	./.	./.	./.	./.	G/G:93	./.	T/C:196,32	T/T:78	G/C:109,12	T/T:199	A/A:117	./.	C/C:86	./.	./.	C/C:94	T/C:67,41	C/C:100	A/A:63	./.	./.	./.	./.	./.	./.	./.	./.	C/C:128	C/C:168	T/T:132	T/C:26,21	./.	A/A:36	T/T:102	T/T:95	A/A:70	A/A:87	C/C:35	./.	G/G:102	./.
	167	Target	NG-21-049	./.	./.	./.	./.	./.	./.	./.	./.	./.	G/G:126	A/G:139,15	T/C:95,18	./.	./.	./.	./.	./.	./.	./.	./.	./.	T/C:28,24	./.	./.	./.	./.	./.	./.	./.	./.	./.	./.	./.	./.	./.	./.	./.	./.	./.	./.	./.	./.	./.	./.	./.	G/T:71,8
	170	Target	NG-28-032	./.	./.	./.	./.	./.	./.	./.	./.	A/A:62	G/G:104	A/G:107,12	T/C:143,18	./.	G/C:73,7	./.	./.	./.	./.	./.	./.	./.	./.	./.	./.	./.	./.	./.	./.	./.	./.	./.	./.	C/G:74,11	./.	./.	./.	./.	./.	./.	./.	./.	A/G:51,5	./.	./.	./.	G/T:54,5
	173	Target	NG-28-080	./.	./.	./.	./.	./.	./.	./.	./.	./.	G/G:55	A/A:60	./.	./.	G/G:234	./.	./.	./.	./.	./.	C/T:52,36	./.	C/T:30,21	C/C:61	./.	./.	./.	./.	A/G:90,5	./.	./.	./.	./.	./.	./.	./.	./.	./.	./.	./.	./.	./.	./.	./.	./.	./.	./.
	174	Target	NG-28-099	./.	./.	./.	./.	./.	./.	./.	./.	./.	G/G:134	A/G:140,22	T/C:108,17	./.	./.	./.	./.	./.	./.	T/C:45,9	./.	./.	T/C:44,13	./.	A/G:51,5	./.	./.	./.	./.	A/A:51	./.	./.	./.	./.	./.	./.	./.	./.	./.	./.	./.	./.	./.	./.	./.	./.	G/G:70
	175	Target	NG-28-212	./.	./.	./.	./.	./.	C/T:49,8	./.	./.	./.	./.	A/G:56,4	T/C:169,22	./.	G/C:139,13	./.	./.	./.	./.	./.	C/T:49,25	./.	T/C:59,22	C/C:108	A/A:69	./.	./.	./.	A/A:62	./.	./.	./.	./.	./.	./.	./.	./.	./.	./.	./.	./.	./.	A/A:136	C/C:69	./.	./.	G/T:128,6
	176	Target	NG-28-266	./.	./.	./.	./.	./.	./.	./.	./.	./.	G/G:156	A/A:180	T/C:99,17	./.	./.	./.	./.	./.	./.	./.	./.	./.	T/C:36,29	C/C:51	./.	./.	./.	./.	./.	./.	./.	./.	./.	./.	./.	./.	./.	./.	./.	./.	./.	./.	./.	./.	./.	./.	G/G:78
	179	Target	NG-51-058	./.	./.	./.	./.	./.	C/T:52,12	./.	./.	./.	G/G:56	A/A:66	T/C:162,18	./.	G/G:125	./.	./.	./.	./.	./.	C/T:57,13	./.	T/C:64,11	C/C:69	A/A:54	./.	./.	./.	A/A:66	./.	./.	./.	./.	./.	./.	./.	./.	./.	./.	./.	./.	./.	A/G:91,45	C/T:43,14	./.	./.	G/G:119
	180	Target	NG-51-095	./.	./.	./.	./.	./.	./.	./.	./.	./.	G/G:147	A/A:164	T/C:120,5	./.	G/G:70	./.	./.	./.	./.	T/C:45,5	C/T:38,14	./.	C/T:43,18	C/C:58	./.	./.	./.	./.	./.	A/G:49,15	./.	./.	T/A:43,8	./.	./.	./.	./.	./.	./.	./.	./.	./.	./.	./.	./.	./.	G/G:98
	185	Target	NG-57-099	./.	./.	./.	./.	./.	./.	./.	./.	./.	./.	A/G:176,13	T/C:103,32	./.	G/C:59,10	./.	./.	./.	./.	T/T:65	./.	./.	T/C:59,25	./.	A/A:60	./.	./.	./.	A/A:59	./.	G/G:51	./.	T/A:54,26	./.	./.	./.	./.	./.	./.	./.	./.	./.	A/G:44,6	./.	./.	./.	G/T:144,15
	21	Target	NG-57-123-GB	G/T:688,312	A/G:493,271	C/A:178,140	C/A:83,49	C/A:83,49	./.	T/C:590,472	C/T:220,82	./.	G/G:386	A/A:316	./.	./.	./.	./.	A/A:154	A/A:154	C/C:30	./.	./.	C/C:303	T/C:349,116	C/C:926	A/A:985	A/A:237	./.	./.	./.	./.	./.	./.	./.	./.	C/C:49	T/T:92	T/T:132	C/C:163	A/A:36	./.	./.	./.	./.	./.	./.	./.	./.
	186	Target	NG-57-143	G/T:71,14	./.	./.	./.	./.	C/T:159,46	./.	./.	./.	G/G:184	A/A:209	T/C:442,43	./.	G/G:394	./.	./.	./.	./.	T/C:75,13	C/T:122,73	C/C:119	T/C:146,96	C/C:280	A/G:224,27	./.	G/G:145	G/T:63,9	A/A:200	A/A:156	G/T:141,9	C/G:80,4	T/A:112,53	./.	./.	./.	./.	./.	./.	./.	./.	./.	A/G:352,45	C/T:201,11	G/G:141	G/C:44,7	G/G:384
	188	Target	NG-57-219	./.	./.	./.	./.	./.	./.	./.	./.	./.	G/G:91	A/G:102,5	T/C:203,17	./.	G/C:161,17	./.	./.	./.	./.	./.	./.	./.	./.	./.	./.	./.	./.	./.	./.	./.	./.	./.	./.	./.	./.	./.	./.	./.	./.	./.	./.	./.	./.	./.	./.	./.	./.
	189	Target	NG-57-259	./.	./.	./.	./.	./.	./.	./.	./.	./.	G/G:165	A/G:184,20	T/C:153,37	T/T:64	./.	./.	./.	./.	./.	T/T:52	./.	./.	C/T:48,26	C/C:68	A/A:72	./.	./.	./.	./.	./.	./.	./.	./.	./.	./.	./.	./.	./.	./.	./.	./.	./.	A/G:50,11	./.	./.	./.	G/T:116,6
	191	Target	NG-77-018	./.	./.	./.	./.	./.	./.	./.	./.	./.	G/G:103	A/G:112,8	T/C:63,22	./.	./.	./.	./.	./.	./.	./.	./.	./.	./.	./.	./.	./.	./.	./.	./.	./.	./.	./.	./.	C/C:69	./.	./.	./.	./.	./.	./.	./.	./.	./.	./.	./.	./.	G/T:56,7
	192	Target	NG-77-042	G/T:36,17	./.	./.	./.	./.	C/T:61,46	./.	./.	./.	./.	A/G:108,6	T/C:385,26	./.	G/C:224,12	./.	./.	./.	./.	T/C:62,15	C/T:78,41	C/C:70	T/C:93,45	C/C:149	A/A:128	./.	G/G:89	G/T:47,12	A/A:108	A/G:69,19	G/T:82,5	C/G:68,6	T/A:72,28	./.	./.	./.	./.	./.	./.	./.	./.	./.	A/G:229,79	C/T:136,24	G/G:105	./.	G/T:269,24
	193	Target	NG-77-043	./.	./.	./.	./.	./.	./.	./.	./.	A/A:75	./.	A/G:216,18	T/C:122,25	./.	./.	./.	./.	./.	./.	./.	./.	./.	C/T:32,29	./.	A/A:54	./.	./.	./.	./.	A/G:49,12	./.	./.	T/A:53,9	C/C:119	./.	./.	./.	./.	./.	./.	./.	./.	./.	./.	./.	./.	G/T:84,8
	197	Target	NG-77-154	./.	./.	./.	./.	./.	./.	./.	./.	A/A:63	./.	A/A:230	T/C:145,24	./.	G/G:67	./.	./.	./.	./.	T/T:55	./.	./.	T/C:46,22	C/C:59	./.	./.	./.	./.	./.	./.	./.	./.	A/T:35,26	./.	./.	./.	./.	./.	./.	./.	./.	./.	./.	./.	./.	./.	G/G:143
	199	Target	NG-96-024	./.	./.	./.	./.	./.	T/C:69,45	./.	./.	./.	G/G:94	./.	T/C:200,40	T/T:72	G/C:148,7	T/T:70	./.	./.	./.	./.	T/C:38,34	./.	T/C:34,21	C/C:62	A/A:97	./.	./.	./.	./.	A/A:56	G/T:48,9	./.	T/A:60,31	./.	./.	./.	./.	./.	./.	./.	./.	./.	./.	./.	G/G:52	G/C:88,4	G/T:360,45
	200	Target	NH-70-069-3	./.	./.	./.	./.	./.	./.	./.	./.	A/A:75	G/G:159	A/A:194	T/C:91,10	./.	G/G:65	./.	./.	./.	./.	./.	C/T:37,19	./.	T/C:36,29	C/C:66	./.	./.	./.	./.	./.	A/A:55	./.	./.	./.	C/C:138	./.	./.	./.	./.	./.	./.	./.	./.	./.	./.	./.	./.	G/G:77
	230	Target	S.-officinarum-(8275)	./.	./.	./.	./.	./.	./.	./.	./.	./.	G/G:171	A/G:186,26	T/C:105,20	./.	G/C:48,7	./.	./.	./.	./.	T/C:56,8	./.	./.	T/C:31,27	C/C:73	A/A:59	./.	./.	./.	./.	./.	./.	./.	T/A:48,5	C/C:92	./.	./.	./.	./.	./.	./.	./.	./.	./.	C/T:38,12	./.	./.	G/T:92,13
S. ROBUSTUM	97	Target	IJ-76-412	./.	./.	./.	./.	./.	C/T:106,31	./.	./.	A/A:74	G/G:119	A/A:136	T/C:323,22	T/T:56	G/G:221	./.	./.	./.	./.	T/T:51	C/T:63,41	./.	T/C:104,48	C/C:158	A/A:140	./.	G/G:60	./.	A/A:108	A/G:68,7	G/G:97	C/C:50	T/A:63,7	./.	./.	./.	./.	./.	./.	./.	./.	./.	A/G:142,90	C/T:74,30	./.	./.	G/G:193
	120	Target	IN-84-045	./.	./.	./.	./.	./.	C/T:99,22	./.	./.	./.	G/G:82	A/G:89,5	T/C:322,29	T/T:80	G/C:238,12	./.	./.	./.	./.	./.	C/T:73,43	C/C:87	T/C:87,37	C/C:155	A/A:88	./.	G/G:55	./.	A/A:88	A/A:85	G/T:52,4	./.	T/T:60	./.	./.	./.	./.	./.	./.	./.	./.	./.	A/G:161,31	C/T:107,10	./.	./.	G/G:136
	159	Target	MOL-1238	./.	./.	./.	./.	./.	C/T:41,26	./.	./.	./.	./.	A/G:64,6	T/C:172,13	./.	G/C:118,27	./.	./.	./.	./.	./.	C/T:32,24	./.	T/C:43,23	C/C:85	A/G:68,8	./.	./.	./.	A/A:60	A/A:64	./.	./.	./.	./.	./.	./.	./.	./.	./.	./.	./.	./.	A/G:145,17	C/T:56,5	./.	./.	G/T:87,12
	350	WGS	NG_28-251	./.	./.	./.	./.	./.	./.	./.	./.	./.	G/G:110	./.	T/T:244	T/T:59	G/C:115,21	T/T:285	A/A:114	./.	C/C:131	./.	./.	C/C:106	C/T:96,28	C/C:120	A/G:62,15	./.	./.	./.	./.	./.	./.	./.	./.	C/C:179	C/T:143,12	./.	C/T:60,31	./.	A/A:50	T/T:129	T/T:123	A/A:85	A/A:116	C/C:43	./.	G/G:117	./.
	183	Target	NG-57-012	./.	./.	./.	./.	./.	./.	./.	./.	A/A:79	G/G:103	A/A:135	T/C:93,36	./.	G/G:56	./.	./.	./.	./.	T/T:55	C/T:60,7	./.	./.	./.	./.	./.	./.	./.	./.	G/A:35,29	./.	./.	./.	./.	./.	./.	./.	./.	./.	./.	./.	./.	A/G:31,25	./.	./.	./.	G/G:72
	184	Target	NG-57-054	./.	./.	./.	./.	./.	C/T:121,57	./.	./.	./.	G/G:167	A/A:175	T/C:138,55	T/T:110	G/G:271	T/T:56	./.	./.	./.	T/T:72	C/T:58,27	C/C:69	C/T:47,38	C/C:87	A/G:111,15	./.	G/G:76	./.	./.	A/G:67,23	G/G:120	C/C:51	T/A:103,8	./.	./.	./.	./.	./.	./.	./.	./.	./.	A/G:39,19	T/C:60,30	G/G:84	C/G:124,70	G/G:567
	187	Target	NG-57-208	G/T:77,4	./.	./.	./.	./.	C/C:162	./.	./.	./.	G/G:118	A/A:151	T/C:331,21	./.	G/G:265	./.	./.	./.	./.	./.	C/C:153	./.	T/T:171	./.	A/A:117	./.	G/G:128	G/G:90	A/A:123	A/G:96,6	G/G:118	C/C:72	A/T:58,50	./.	./.	./.	./.	./.	./.	./.	./.	./.	A/G:208,88	C/T:90,20	./.	./.	G/G:259
	291	Target	Unknown-(1995:-R65-P27)	./.	./.	./.	./.	./.	./.	./.	./.	A/A:55	G/G:88	A/G:81,7	T/C:92,21	./.	G/C:94,9	./.	./.	./.	./.	./.	./.	./.	T/C:55,12	C/C:55	./.	./.	./.	./.	A/A:57	./.	./.	./.	./.	./.	./.	./.	./.	./.	./.	./.	./.	./.	A/G:36,27	./.	./.	./.	G/T:67,4
S. SPONTANEUM	38	Target	15-95	./.	./.	./.	./.	./.	./.	./.	./.	A/A:78	G/G:241	A/A:283	T/T:219	T/G:90,12	G/G:65	./.	./.	./.	./.	T/T:83	C/C:63	A/C:30,22	T/T:103	C/C:86	A/A:67	./.	./.	./.	./.	A/A:58	./.	./.	C/A:76,14	./.	./.	./.	./.	./.	./.	./.	./.	./.	A/A:51	C/C:55	./.	./.	G/G:165
	39	Target	17-95	./.	./.	./.	./.	./.	./.	./.	./.	A/C:71,9	G/G:167	A/A:207	T/T:174	T/T:72	./.	./.	./.	./.	./.	./.	C/C:54	./.	T/T:66	./.	A/A:56	./.	./.	./.	./.	./.	./.	./.	C/A:19,16	./.	./.	./.	./.	./.	./.	./.	./.	./.	./.	C/C:52	./.	./.	./.
	357	WGS	AP85-68	./.	./.	./.	./.	./.	./.	./.	./.	./.	G/G:44	./.	T/T:230	T/G:32,7	G/G:68	T/C:106,18	./.	./.	G/C:19,16	./.	./.	A/C:21,18	T/T:47	C/C:33	./.	./.	./.	./.	./.	./.	./.	./.	./.	./.	C/C:53	./.	./.	./.	./.	C/C:49	C/T:45,11	G/G:49	A/A:54	./.	./.	G/G:61	./.
	59	Target	Coimbatore,-2n=64	./.	./.	./.	./.	./.	./.	./.	./.	./.	G/T:136,27	A/A:209	T/T:144	G/T:73,17	./.	./.	./.	./.	./.	T/T:50	./.	./.	./.	./.	./.	./.	./.	./.	./.	./.	./.	./.	./.	C/C:95	./.	./.	./.	./.	./.	./.	./.	./.	./.	./.	./.	./.	G/G:74
	358	WGS	FJ-89-1-1	./.	./.	./.	./.	./.	./.	./.	./.	./.	G/G:78	./.	T/T:323	T/G:89,15	G/G:172	T/T:186	A/C:55,25	./.	C/G:57,20	./.	./.	C/A:66,9	T/T:83	C/C:75	A/A:57	./.	./.	./.	./.	./.	./.	./.	./.	C/C:56	C/C:99	T/T:101	T/T:63	./.	A/C:45,8	T/C:47,11	./.	A/G:71,20	A/A:100	C/C:58	G/A:33,13	G/G:70	./.
	359	WGS	FU-89-1-16	./.	./.	./.	./.	./.	./.	./.	./.	./.	G/G:71	./.	T/T:185	T/T:57	G/G:107	T/T:118	A/A:38	./.	G/C:42,11	./.	./.	C/C:57	T/T:62	C/C:63	A/A:38	./.	./.	./.	./.	./.	./.	./.	./.	C/C:32	C/C:69	./.	T/T:56	./.	A/C:20,11	T/C:30,22	T/T:46	A/G:36,8	A/A:62	C/C:51	A/G:25,22	G/G:62	./.
	9	Target	Glagah1286-CA1	G/G:1842	G/G:1614	A/A:474	C/C:154	C/C:163	C/C:251	C/C:2054	./.	C/A:98,76	./.	./.	./.	T/T:55	./.	T/C:317,25	./.	./.	C/C:44	./.	./.	C/C:882	T/T:1426	C/C:2344	A/A:1344	A/A:315	./.	./.	./.	./.	./.	./.	./.	C/C:117	./.	./.	T/T:515	./.	./.	./.	./.	./.	./.	./.	./.	./.	./.
	343	WGS	Glagha_WT	./.	./.	./.	./.	./.	./.	./.	./.	./.	G/G:207	./.	T/T:832	T/G:169,27	G/G:262	T/C:376,18	A/C:201,13	./.	C/G:139,20	./.	./.	C/C:183	T/T:212	C/C:223	A/A:128	./.	./.	./.	./.	./.	./.	./.	./.	C/C:257	C/C:296	./.	T/T:124	./.	A/C:58,12	T/C:132,22	T/T:155	A/G:120,22	A/A:213	C/C:66	./.	G/G:201	./.
	88	Target	Gugu	./.	./.	./.	./.	./.	C/C:144	./.	./.	A/C:87,23	G/G:121	A/A:143	T/T:630	G/T:73,70	G/G:311	./.	./.	./.	./.	./.	C/C:166	./.	T/T:217	./.	A/A:134	./.	./.	./.	A/A:129	A/A:104	./.	./.	A/C:52,52	./.	./.	./.	./.	./.	./.	./.	./.	./.	A/A:289	C/C:200	./.	./.	G/G:258
	360	WGS	Gugu	./.	./.	./.	./.	./.	./.	./.	./.	./.	G/G:47	./.	T/T:200	T/G:29,4	G/G:62	T/T:100	A/C:29,10	./.	C/C:35	./.	./.	C/A:33,5	T/T:46	C/C:40	A/A:40	./.	./.	./.	./.	./.	./.	./.	./.	./.	C/C:31	./.	./.	./.	./.	T/C:30,17	T/C:33,19	A/G:24,14	A/A:40	./.	./.	G/G:46	./.
	361	WGS	GZ-78-1-11	./.	./.	./.	./.	./.	./.	./.	./.	./.	G/T:111,15	./.	T/T:512	T/G:142,12	G/G:283	./.	A/C:115,20	./.	C/G:107,40	./.	./.	C/A:74,15	T/T:91	C/C:84	A/A:71	./.	./.	./.	./.	./.	./.	./.	./.	C/C:79	C/C:138	T/T:106	T/T:91	./.	A/C:55,18	T/C:66,50	T/C:111,20	A/G:84,43	A/A:171	C/C:118	A/G:54,47	G/G:140	./.
	362	WGS	HN-2	./.	./.	./.	./.	./.	./.	./.	./.	./.	G/G:105	./.	T/T:475	T/T:112	G/G:219	T/C:229,11	A/A:116	./.	C/G:66,34	./.	./.	C/C:123	T/T:129	C/C:127	A/A:85	./.	./.	./.	./.	./.	./.	./.	./.	C/C:83	C/C:134	T/T:124	T/T:80	./.	A/C:53,27	T/C:63,47	T/C:83,24	A/G:65,55	A/A:128	C/C:92	A/G:48,38	G/G:122	./.
	363	WGS	Holes1	./.	./.	./.	./.	./.	./.	./.	./.	./.	G/T:33,17	./.	T/T:203	G/T:29,21	G/G:58	T/C:71,37	C/A:35,25	./.	C/G:40,27	./.	./.	C/A:24,20	T/T:49	C/A:40,7	A/A:34	./.	./.	./.	./.	./.	./.	./.	./.	C/C:39	C/C:77	T/G:61,3	T/T:42	./.	./.	C/T:31,18	T/C:24,22	G/A:21,15	A/A:64	./.	./.	G/G:56	./.
	94	Target	Holes-1	./.	./.	./.	./.	./.	./.	./.	./.	./.	G/T:87,55	A/A:175	T/T:147	G/T:43,13	G/G:73	./.	./.	./.	./.	./.	./.	./.	./.	./.	./.	./.	./.	./.	./.	./.	./.	./.	./.	C/C:62	./.	./.	./.	./.	./.	./.	./.	./.	./.	./.	./.	./.	G/G:67
	11	Target	IK-76-041-SRA	G/G:924	G/G:736	A/A:206	C/C:46	C/C:46	C/C:81	./.	C/C:179	./.	G/G:242	A/T:166,16	./.	./.	./.	T/T:71	A/C:141,37	A/G:114,36	./.	./.	./.	./.	T/T:614	C/C:894	A/A:238	A/A:73	./.	./.	./.	./.	./.	./.	./.	./.	C/C:30	T/T:108	T/T:334	C/T:563,185	A/C:453,81	./.	./.	./.	./.	./.	A/A:50	./.	./.
	107	Target	IK-76-049	./.	./.	./.	./.	./.	./.	./.	./.	A/C:63,4	G/G:202	A/A:245	T/T:219	T/G:68,7	./.	./.	./.	./.	./.	./.	./.	./.	T/T:80	./.	./.	./.	./.	./.	./.	A/A:53	./.	./.	./.	C/C:94	./.	./.	./.	./.	./.	./.	./.	./.	./.	./.	./.	./.	G/G:98
	364	WGS	IK76-067	./.	./.	./.	./.	./.	./.	./.	./.	./.	G/G:48	./.	T/T:216	./.	G/G:96	T/T:113	./.	./.	C/G:29,13	./.	./.	C/A:32,8	T/T:55	C/C:64	./.	./.	./.	./.	./.	./.	./.	./.	./.	./.	C/C:31	./.	./.	./.	./.	T/T:61	T/T:46	./.	A/A:54	./.	./.	G/G:55	./.
	109	Target	IK-76-067	./.	./.	./.	./.	./.	./.	./.	./.	A/C:65,28	G/G:216	./.	T/T:219	T/G:81,8	G/G:97	./.	./.	./.	./.	T/T:90	C/C:64	./.	./.	C/C:66	./.	./.	./.	./.	./.	./.	./.	./.	C/A:30,20	./.	./.	./.	./.	./.	./.	./.	./.	./.	A/A:79	./.	./.	./.	G/G:114
	12	Target	IK-76-067-W4	G/G:888	G/G:488	A/A:196	./.	./.	C/C:53	C/C:764	C/C:406	./.	G/G:163	A/A:158	./.	./.	./.	T/T:145	A/C:339,83	A/G:325,82	G/C:41,33	./.	./.	C/A:201,34	T/T:803	C/C:1076	A/T:323,19	A/T:40,20	./.	./.	./.	./.	./.	./.	./.	C/C:176	C/C:39	./.	T/T:372	C/C:851	A/A:496	./.	./.	./.	./.	./.	./.	./.	./.
	13	Target	IK-76-086-R4	G/G:1080	G/G:611	./.	C/C:56	C/C:56	C/C:87	C/C:773	C/C:202	./.	G/G:259	A/A:198	./.	./.	./.	./.	./.	A/A:283	C/G:19,17	./.	./.	C/A:691,50	./.	C/C:1384	A/A:551	A/A:157	./.	./.	./.	./.	./.	./.	./.	C/C:228	./.	./.	T/T:152	C/T:430,99	A/C:172,137	./.	./.	./.	./.	./.	./.	./.	./.
	344	WGS	IN_84_066	./.	./.	./.	./.	./.	./.	./.	./.	./.	G/G:139	./.	T/T:503	T/G:123,15	G/G:161	./.	A/C:100,20	./.	C/G:67,34	./.	./.	C/A:81,9	T/T:114	C/C:117	A/A:70	./.	./.	./.	./.	./.	./.	./.	./.	C/C:153	C/C:216	T/T:145	T/T:75	./.	A/C:21,18	T/C:51,49	T/C:76,19	G/A:38,36	A/A:112	./.	./.	G/G:116	./.
	365	WGS	IN76-086	./.	./.	./.	./.	./.	./.	./.	./.	./.	G/G:57	./.	T/T:168	T/T:41	G/G:45	T/T:95	./.	./.	C/G:38,4	./.	./.	./.	T/T:52	C/C:62	./.	./.	./.	./.	./.	./.	./.	./.	./.	./.	C/C:49	T/T:42	./.	./.	./.	T/C:26,16	T/C:36,3	A/G:27,5	A/A:68	./.	./.	G/G:53	./.
	116	Target	IN-76-086	G/G:56	./.	./.	./.	./.	C/C:50	./.	./.	C/A:44,43	G/G:85	A/A:110	T/T:406	T/T:51	G/G:246	./.	./.	./.	./.	./.	C/C:134	C/A:57,5	T/T:149	C/C:140	A/A:51	./.	./.	./.	./.	A/C:70,5	./.	./.	./.	./.	./.	./.	./.	./.	./.	./.	./.	./.	A/A:156	./.	G/A:39,15	./.	G/G:129
	366	WGS	IN84-021	./.	./.	./.	./.	./.	./.	./.	./.	./.	G/G:45	./.	T/T:225	T/T:64	G/G:92	T/T:157	A/C:51,4	./.	./.	./.	./.	C/C:47	./.	C/C:48	A/A:32	./.	./.	./.	./.	./.	./.	./.	./.	./.	C/C:32	T/T:37	T/T:47	./.	./.	T/C:52,16	T/T:77	A/G:31,15	A/A:88	./.	./.	G/G:66	./.
	118	Target	IN-84-021	./.	./.	./.	./.	./.	./.	./.	./.	./.	G/G:150	A/A:188	T/T:215	./.	G/G:59	./.	./.	./.	./.	./.	./.	./.	T/T:58	C/A:56,3	./.	./.	./.	./.	./.	./.	./.	./.	./.	C/C:65	./.	./.	./.	./.	./.	./.	./.	./.	./.	./.	./.	./.	G/G:96
	119	Target	IN-84-022	G/G:111	G/G:53	./.	C/C:60	C/C:61	C/C:198	./.	./.	./.	G/G:241	A/A:280	./.	./.	G/G:504	./.	./.	./.	./.	T/T:149	C/C:275	C/C:138	T/T:349	./.	A/A:217	./.	G/G:180	G/G:77	A/A:214	A/A:230	G/G:196	C/C:78	C/A:243,49	C/C:78	./.	./.	./.	./.	./.	./.	./.	./.	A/A:410	C/C:303	G/A:135,78	G/G:112	G/G:461
	346	WGS	IND_81_013	./.	./.	./.	./.	./.	./.	./.	./.	./.	G/G:106	./.	T/T:337	T/G:85,12	G/G:122	T/T:215	A/C:58,22	./.	C/G:78,17	./.	./.	A/C:51,20	T/T:86	C/C:80	./.	./.	./.	./.	./.	./.	./.	./.	./.	C/C:140	C/C:177	./.	T/T:41	./.	C/C:37	C/C:91	T/C:47,36	G/G:81	A/A:85	./.	./.	G/G:87	./.
	126	Target	IND-81-007	./.	./.	./.	./.	./.	./.	./.	./.	./.	G/T:43,12	A/A:62	T/T:220	T/G:34,19	G/G:172	./.	./.	./.	./.	T/T:64	C/C:78	A/C:53,6	T/T:112	C/C:89	A/A:76	./.	G/G:74	./.	A/A:56	A/A:62	G/G:51	./.	C/C:98	./.	./.	./.	./.	./.	./.	./.	./.	./.	A/A:99	C/C:91	A/A:97	./.	G/G:125
	368	WGS	IND81-03	./.	./.	./.	./.	./.	./.	./.	./.	./.	G/G:32	./.	T/T:159	T/G:35,7	G/G:64	T/T:106	./.	./.	C/C:41	./.	./.	./.	./.	./.	./.	./.	./.	./.	./.	./.	./.	./.	./.	./.	C/C:47	./.	./.	./.	./.	T/C:16,14	./.	./.	./.	./.	./.	G/G:38	./.
	127	Target	IND-81-030	./.	./.	./.	./.	./.	C/C:86	./.	./.	A/A:98	G/G:74	A/A:89	T/T:420	T/G:63,20	G/G:270	./.	./.	./.	./.	T/T:51	C/C:170	A/C:61,33	T/T:127	./.	./.	./.	./.	./.	A/A:73	A/A:77	./.	./.	./.	C/C:57	./.	./.	./.	./.	./.	./.	./.	./.	A/A:109	C/C:113	A/G:46,39	./.	G/G:113
	369	WGS	IND81-05	./.	./.	./.	./.	./.	./.	./.	./.	./.	G/G:58	./.	T/T:235	T/G:65,5	G/G:95	T/T:147	A/C:46,7	./.	C/G:51,9	./.	./.	A/C:52,21	T/T:92	./.	A/A:60	./.	./.	./.	./.	./.	./.	./.	./.	C/C:42	C/C:66	T/G:63,3	T/T:46	./.	./.	C/T:38,27	T/C:40,18	A/G:26,19	A/A:94	C/C:36	./.	G/G:61	./.
	129	Target	IND-81-055	./.	./.	./.	./.	./.	./.	./.	./.	./.	./.	A/A:252	T/T:230	T/G:63,16	G/G:71	./.	./.	./.	./.	T/T:106	C/C:53	A/C:40,11	T/T:76	./.	A/A:57	./.	./.	./.	A/A:55	./.	./.	./.	C/T:55,6	./.	./.	./.	./.	./.	./.	./.	./.	./.	A/A:103	C/C:96	A/G:41,18	./.	G/G:67
	370	WGS	IND81-08	./.	./.	./.	./.	./.	./.	./.	./.	./.	./.	./.	T/T:140	./.	G/G:34	T/C:50,6	./.	./.	C/G:20,15	./.	./.	./.	./.	C/C:35	./.	./.	./.	./.	./.	./.	./.	./.	./.	./.	./.	./.	./.	./.	./.	T/C:26,7	./.	./.	A/A:37	./.	./.	G/G:52	./.
	132	Target	IND-81-081	./.	./.	./.	./.	./.	./.	./.	./.	./.	G/G:217	A/A:268	T/T:219	T/G:68,15	G/G:59	./.	./.	./.	./.	T/T:66	C/C:66	A/C:28,22	T/T:81	./.	A/A:65	./.	./.	./.	./.	A/A:57	./.	./.	C/A:60,8	./.	./.	./.	./.	./.	./.	./.	./.	./.	A/A:78	C/C:53	./.	./.	G/G:144
	371	WGS	IND81-13	./.	./.	./.	./.	./.	./.	./.	./.	./.	G/G:61	./.	T/T:236	T/G:39,21	G/G:73	T/T:101	A/C:32,24	./.	./.	./.	./.	C/A:46,8	T/T:56	C/C:58	A/A:39	./.	./.	./.	./.	./.	./.	./.	./.	C/C:30	./.	./.	./.	./.	./.	C/T:41,11	T/C:34,14	G/A:26,15	A/A:69	./.	./.	G/G:48	./.
	133	Target	IND-81-132	./.	./.	./.	./.	./.	./.	./.	./.	A/A:50	G/G:112	A/A:144	T/T:140	T/T:58	./.	./.	./.	./.	./.	./.	./.	./.	./.	./.	./.	./.	./.	./.	./.	./.	./.	./.	./.	C/C:53	./.	./.	./.	./.	./.	./.	./.	./.	./.	./.	./.	./.	G/G:54
	134	Target	IND-81-136	./.	./.	./.	./.	./.	./.	./.	./.	./.	G/G:103	A/A:124	T/T:193	G/T:54,22	G/G:80	./.	./.	./.	./.	T/T:55	C/C:64	./.	T/T:56	C/C:55	./.	./.	./.	./.	./.	A/A:50	./.	./.	./.	C/C:70	./.	./.	./.	./.	./.	./.	./.	./.	A/A:59	./.	./.	./.	G/G:67
	135	Target	IND-81-138	./.	./.	./.	./.	./.	C/C:83	./.	./.	./.	./.	A/A:87	T/T:305	T/G:42,31	G/G:138	./.	./.	./.	./.	T/T:56	C/C:81	./.	T/T:96	./.	A/A:79	./.	G/G:58	./.	A/A:66	A/A:54	G/G:61	./.	C/T:113,14	./.	./.	./.	./.	./.	./.	./.	./.	./.	A/A:143	C/C:79	A/G:60,11	./.	G/G:167
	372	WGS	IND81-14	./.	./.	./.	./.	./.	./.	./.	./.	./.	G/G:45	./.	T/T:155	T/G:31,11	G/G:82	T/T:116	A/C:35,11	./.	C/G:40,5	./.	./.	C/A:25,16	T/T:38	C/C:43	./.	./.	./.	./.	./.	./.	./.	./.	./.	C/C:31	C/C:66	T/T:34	./.	./.	./.	C/T:40,3	C/T:30,12	G/A:29,7	A/A:61	./.	./.	G/G:39	./.
	136	Target	IND-81-142	G/G:61	G/G:76	./.	C/C:76	C/C:103	C/C:232	C/C:111	./.	./.	G/G:132	A/A:134	T/T:395	T/G:179,58	G/G:338	T/T:142	./.	./.	./.	T/T:82	C/C:89	./.	./.	./.	A/A:140	./.	G/G:217	G/G:140	./.	A/A:85	G/G:132	C/C:78	C/A:110,12	./.	./.	./.	./.	./.	./.	./.	./.	./.	A/A:68	C/C:130	A/A:159	G/G:145	G/G:445
	137	Target	IND-81-144	G/G:120	G/G:55	./.	C/C:78	C/C:81	C/C:229	C/C:50	./.	A/A:182	G/G:226	A/A:270	./.	T/G:178,43	G/G:482	T/T:57	./.	./.	./.	T/T:140	C/C:224	C/A:90,67	T/T:284	./.	A/A:254	./.	G/G:204	G/G:82	A/A:153	A/A:206	G/G:148	C/C:69	C/C:327	./.	./.	./.	./.	./.	./.	./.	./.	./.	A/A:380	C/C:257	A/G:135,67	G/G:71	G/G:501
	373	WGS	IND81-15	./.	./.	./.	./.	./.	./.	./.	./.	./.	./.	./.	T/T:158	G/T:31,22	G/G:50	T/C:64,14	C/A:35,18	./.	C/G:19,12	./.	./.	C/A:32,11	T/T:52	C/C:58	./.	./.	./.	./.	./.	./.	./.	./.	./.	./.	C/C:38	./.	./.	./.	./.	C/T:32,17	T/C:28,14	A/G:18,13	./.	./.	./.	G/G:35	./.
	138	Target	IND-81-157	./.	./.	./.	./.	./.	./.	./.	./.	./.	G/G:133	A/A:169	T/T:110	G/T:29,22	./.	./.	./.	./.	./.	./.	./.	./.	./.	./.	./.	./.	./.	./.	./.	./.	./.	./.	./.	./.	./.	./.	./.	./.	./.	./.	./.	./.	./.	./.	./.	./.	G/G:52
	374	WGS	IND81-17	./.	./.	./.	./.	./.	./.	./.	./.	./.	G/G:42	./.	T/T:232	T/G:45,17	G/G:75	T/C:132,6	./.	./.	./.	./.	./.	C/C:52	T/T:58	C/C:58	A/A:37	./.	./.	./.	./.	./.	./.	./.	./.	C/C:33	C/C:32	./.	T/T:35	./.	./.	T/C:60,14	T/C:59,6	A/G:42,5	A/A:79	./.	./.	G/G:31	./.
	140	Target	IND-81-170	G/G:52	./.	./.	./.	./.	C/C:73	./.	./.	A/C:65,21	G/G:63	A/A:76	T/T:345	T/G:62,22	G/G:197	./.	./.	./.	./.	./.	C/C:105	./.	T/T:154	./.	A/A:91	./.	G/G:69	./.	A/A:60	A/A:65	G/G:69	./.	./.	./.	./.	./.	./.	./.	./.	./.	./.	./.	A/A:176	C/C:84	G/A:39,18	./.	G/G:175
	14	Target	IND-81-170-miami	G/G:794	G/G:629	A/A:191	./.	./.	C/C:39	C/C:776	C/C:172	./.	G/G:184	A/A:147	./.	./.	./.	T/T:115	A/C:393,65	A/G:396,63	./.	./.	./.	C/C:344	T/T:579	./.	A/A:220	A/A:82	./.	./.	./.	./.	./.	./.	./.	./.	./.	T/T:82	T/T:308	C/T:948,221	A/C:535,157	./.	./.	./.	./.	./.	./.	./.	./.
	375	WGS	IND81-18	./.	./.	./.	./.	./.	./.	./.	./.	./.	G/T:49,18	./.	T/T:233	T/G:66,8	G/G:65	T/C:99,15	A/C:46,5	./.	C/G:33,16	./.	./.	A/C:33,13	./.	C/C:54	A/A:54	./.	./.	./.	./.	./.	./.	./.	./.	C/C:31	C/C:42	./.	T/T:32	./.	./.	C/T:34,14	C/T:23,19	G/A:22,17	A/A:106	C/C:32	./.	G/G:59	./.
	141	Target	IND-81-180	./.	./.	./.	./.	./.	C/C:78	./.	./.	A/C:51,15	G/T:54,9	A/A:71	T/T:326	T/G:42,21	G/G:215	./.	./.	./.	./.	./.	C/C:102	A/C:65,11	T/T:118	./.	./.	./.	./.	./.	A/A:85	A/A:52	./.	./.	C/C:53	./.	./.	./.	./.	./.	./.	./.	./.	./.	A/A:96	C/C:68	A/G:38,14	./.	G/G:126
	142	Target	IND-81-191	G/G:63	./.	./.	./.	./.	C/C:87	./.	./.	./.	G/T:89,17	A/A:145	T/T:351	G/T:65,40	G/G:200	./.	./.	./.	./.	T/T:68	C/C:95	A/C:86,8	T/T:159	C/C:113	A/A:122	./.	G/G:110	./.	A/A:69	A/A:95	G/G:114	./.	C/C:171	./.	./.	./.	./.	./.	./.	./.	./.	./.	A/A:204	C/C:131	A/G:100,26	./.	G/G:216
	376	WGS	Iranspon	./.	./.	./.	./.	./.	./.	./.	./.	./.	./.	./.	T/T:355	T/G:64,32	G/G:103	T/C:147,15	A/C:53,9	./.	C/G:42,11	./.	./.	C/A:80,23	T/T:119	C/C:112	A/A:40	./.	./.	./.	./.	./.	./.	./.	./.	./.	C/C:59	T/T:47	T/T:45	./.	./.	T/C:64,14	T/C:64,13	A/G:43,10	A/A:99	./.	./.	G/G:90	./.
	143	Target	Iran-spont.	./.	./.	./.	./.	./.	./.	./.	./.	A/C:79,10	G/G:229	A/A:279	T/T:261	T/G:71,42	./.	./.	./.	./.	./.	T/T:73	./.	C/A:39,14	T/T:101	C/C:91	A/A:58	./.	./.	./.	A/A:58	A/A:60	G/G:64	./.	C/A:43,25	./.	./.	./.	./.	./.	./.	./.	./.	./.	./.	./.	./.	./.	G/G:130
	150	Target	Kepandjen	./.	./.	./.	./.	./.	./.	./.	./.	A/C:44,8	G/G:146	A/A:189	T/T:187	./.	./.	./.	./.	./.	./.	T/T:72	C/C:51	./.	T/T:59	C/C:54	./.	./.	./.	./.	./.	./.	./.	./.	./.	./.	./.	./.	./.	./.	./.	./.	./.	./.	A/A:72	C/C:65	./.	./.	G/G:96
	153	Target	Mandalay-#-1	./.	./.	./.	./.	./.	./.	./.	./.	A/A:72	G/G:176	A/A:199	T/T:165	T/G:44,31	./.	./.	./.	./.	./.	./.	./.	./.	T/T:69	C/C:55	./.	./.	./.	./.	./.	./.	./.	./.	C/G:49,8	./.	./.	./.	./.	./.	./.	./.	./.	./.	./.	./.	./.	./.	G/G:102
	158	Target	MOL-1032	./.	./.	./.	./.	./.	C/C:78	./.	./.	./.	G/T:39,22	A/A:68	T/T:285	G/T:70,40	G/G:116	./.	./.	./.	./.	./.	C/C:73	./.	T/T:87	C/C:79	A/A:66	./.	G/G:74	./.	A/A:72	A/A:50	G/G:55	./.	C/T:107,16	./.	./.	./.	./.	./.	./.	./.	./.	./.	A/A:104	C/C:115	A/G:60,27	./.	G/G:173
	348	WGS	MPTH_97-003	./.	./.	./.	./.	./.	./.	./.	./.	./.	G/G:241	./.	T/T:781	T/G:173,64	G/G:307	T/C:443,24	A/C:150,74	./.	./.	./.	./.	C/A:191,8	T/T:237	C/C:248	A/A:159	./.	./.	./.	./.	./.	./.	./.	./.	C/C:195	C/C:262	./.	T/T:103	./.	A/C:41,16	T/C:138,54	T/T:186	A/G:114,43	A/A:218	C/C:72	G/A:29,11	G/G:204	./.
	178	Target	NG-51-025	./.	./.	./.	./.	./.	./.	./.	./.	./.	G/G:67	A/A:74	./.	T/G:36,29	G/G:104	./.	./.	./.	./.	./.	./.	./.	T/T:66	./.	./.	./.	./.	./.	./.	./.	./.	./.	./.	./.	./.	./.	./.	./.	./.	./.	./.	./.	A/A:50	./.	./.	./.	G/G:85
	203	Target	Okinawa-#-13	./.	./.	./.	./.	./.	./.	./.	./.	./.	./.	A/A:94	T/T:107	./.	./.	./.	./.	./.	./.	./.	./.	./.	T/T:53	./.	./.	./.	./.	./.	./.	./.	./.	./.	./.	./.	./.	./.	./.	./.	./.	./.	./.	./.	./.	./.	./.	./.	./.
	205	Target	PAL-84-07	./.	./.	./.	./.	./.	C/C:67	./.	./.	./.	./.	./.	T/T:280	./.	G/G:145	./.	./.	./.	./.	./.	C/C:86	./.	T/T:71	./.	A/A:72	./.	./.	./.	A/A:59	A/A:72	./.	./.	./.	./.	./.	./.	./.	./.	./.	./.	./.	./.	A/A:104	C/C:63	./.	./.	G/G:70
	377	WGS	PCANOR84	./.	./.	./.	./.	./.	./.	./.	./.	./.	G/G:47	./.	T/T:168	T/T:36	G/G:50	T/T:88	A/A:36	./.	./.	./.	./.	C/A:39,3	T/T:48	C/C:45	A/A:35	./.	./.	./.	./.	./.	./.	./.	./.	./.	C/C:43	T/T:35	./.	./.	./.	T/C:28,19	T/C:53,8	A/G:31,9	A/A:66	./.	./.	G/G:49	./.
	207	Target	PCA-NOR-84-01	./.	./.	./.	./.	./.	./.	./.	./.	A/A:61	./.	A/A:251	T/T:146	./.	G/G:84	./.	./.	./.	./.	./.	C/C:66	./.	T/T:54	./.	A/A:62	./.	./.	./.	./.	A/A:63	./.	./.	./.	C/C:57	./.	./.	./.	./.	./.	./.	./.	./.	A/A:57	./.	./.	./.	G/G:82
	208	Target	PCA-NOR-84-03	./.	./.	./.	./.	./.	./.	./.	./.	./.	./.	A/A:136	T/T:317	T/T:67	G/G:166	./.	./.	./.	./.	./.	C/C:59	./.	./.	./.	./.	./.	./.	./.	A/A:59	A/A:64	./.	./.	./.	./.	./.	./.	./.	./.	./.	./.	./.	./.	A/A:50	./.	./.	./.	./.
	209	Target	PCAV-84-01	./.	./.	./.	./.	./.	./.	./.	./.	A/C:48,12	G/G:161	A/A:195	T/T:137	./.	G/G:59	./.	./.	./.	./.	./.	./.	./.	./.	./.	A/A:53	./.	./.	./.	./.	./.	./.	./.	./.	./.	./.	./.	./.	./.	./.	./.	./.	./.	./.	C/C:53	./.	./.	G/G:97
	210	Target	PCAV-84-20	./.	./.	./.	./.	./.	./.	./.	./.	./.	./.	A/A:300	T/T:213	T/T:86	G/G:66	./.	./.	./.	./.	./.	./.	./.	./.	C/C:65	A/A:64	./.	./.	./.	./.	A/A:50	./.	./.	./.	./.	./.	./.	./.	./.	./.	./.	./.	./.	A/A:57	C/C:82	./.	./.	G/G:121
	211	Target	P-DAV-84-01	./.	./.	./.	./.	./.	./.	./.	./.	A/C:76,10	G/G:186	A/A:207	T/T:177	./.	G/G:60	./.	./.	./.	./.	T/T:50	./.	./.	T/T:80	./.	A/A:68	./.	./.	./.	./.	A/A:52	./.	./.	C/A:24,23	./.	./.	./.	./.	./.	./.	./.	./.	./.	./.	./.	./.	./.	G/G:152
	378	WGS	PPGN84-0	./.	./.	./.	./.	./.	./.	./.	./.	./.	G/G:37	./.	./.	T/T:40	G/G:50	T/T:85	A/A:42	./.	C/G:24,9	./.	./.	./.	T/T:43	C/C:38	A/A:32	./.	./.	./.	./.	./.	./.	./.	./.	./.	./.	T/T:38	./.	./.	./.	C/T:19,17	T/C:34,5	./.	A/A:44	./.	./.	./.	./.
	218	Target	PPGN-84-05	./.	./.	./.	./.	./.	./.	./.	./.	A/C:65,13	G/G:180	A/A:209	T/T:239	T/G:48,11	G/G:96	./.	./.	./.	./.	./.	C/C:67	./.	T/T:61	./.	./.	./.	./.	./.	./.	A/A:54	./.	./.	./.	C/C:103	./.	./.	./.	./.	./.	./.	./.	./.	A/A:56	C/C:55	./.	./.	G/G:95
	219	Target	PPGN-84-08	./.	./.	./.	./.	./.	C/C:85	./.	./.	./.	G/G:70	A/A:84	T/T:293	T/T:58	G/G:187	./.	./.	./.	./.	./.	C/C:72	./.	T/T:130	C/A:130,6	A/A:73	./.	./.	./.	A/A:62	A/A:87	./.	./.	C/A:39,29	./.	./.	./.	./.	./.	./.	./.	./.	./.	A/A:167	C/C:100	./.	./.	G/G:182
	379	WGS	PTAR84-0	./.	./.	./.	./.	./.	./.	./.	./.	./.	G/G:72	./.	T/T:197	T/G:60,6	./.	T/T:133	A/C:54,5	./.	C/G:32,15	./.	./.	C/C:62	T/T:74	C/C:84	A/A:47	./.	./.	./.	./.	./.	./.	./.	./.	C/C:34	C/C:46	T/T:56	./.	./.	./.	T/C:30,25	T/T:55	A/G:45,8	A/A:79	./.	./.	./.	./.
	220	Target	PTAR-84-02	./.	./.	./.	./.	./.	./.	./.	./.	A/C:69,10	G/G:140	A/A:176	T/T:166	G/T:56,24	./.	./.	./.	./.	./.	./.	./.	./.	./.	./.	./.	./.	./.	./.	./.	./.	./.	./.	C/T:48,12	./.	./.	./.	./.	./.	./.	./.	./.	./.	./.	./.	./.	./.	./.
	221	Target	PTAR-84-07	./.	./.	./.	./.	./.	C/C:81	./.	./.	A/C:54,18	G/G:63	A/A:78	T/T:281	./.	G/G:196	./.	./.	./.	./.	./.	C/C:75	./.	T/T:100	C/C:110	A/A:75	./.	./.	./.	A/A:75	A/A:62	./.	./.	C/A:76,19	./.	./.	./.	./.	./.	./.	./.	./.	./.	A/A:180	C/C:97	./.	./.	G/G:188
	233	Target	S.-spont-#-03	./.	./.	./.	./.	./.	./.	./.	./.	A/A:72	G/G:193	A/T:200,47	T/T:174	T/G:63,24	G/G:53	./.	./.	./.	./.	T/T:74	./.	./.	./.	./.	A/A:59	./.	./.	./.	./.	./.	./.	./.	C/T:45,8	./.	./.	./.	./.	./.	./.	./.	./.	./.	A/A:55	./.	./.	./.	G/G:93
	234	Target	S.-spont-#-89	./.	./.	./.	./.	./.	C/C:145	./.	./.	A/C:124,7	./.	A/A:151	T/T:507	T/G:83,16	G/G:304	./.	./.	./.	./.	./.	C/C:124	./.	T/T:176	C/C:176	A/A:142	./.	./.	./.	A/A:92	A/A:115	./.	./.	C/A:96,60	./.	./.	./.	./.	./.	./.	./.	./.	./.	A/A:280	C/C:183	./.	./.	G/G:342
	235	Target	S.-spont-Iran	./.	./.	./.	./.	./.	./.	./.	./.	A/C:56,4	./.	A/A:221	T/T:162	G/T:47,27	./.	./.	./.	./.	./.	./.	./.	./.	./.	./.	./.	./.	./.	./.	./.	./.	./.	./.	C/A:38,7	C/C:102	./.	./.	./.	./.	./.	./.	./.	./.	./.	./.	./.	./.	G/G:63
	380	WGS	s15-95	./.	./.	./.	./.	./.	./.	./.	./.	./.	G/G:41	./.	T/T:229	T/G:52,7	G/T:48,3	./.	A/C:36,10	./.	./.	./.	./.	C/A:20,18	T/T:44	C/C:47	A/A:50	./.	./.	./.	./.	./.	./.	./.	./.	./.	./.	./.	T/T:32	./.	./.	C/T:41,10	C/T:31,10	G/A:33,7	A/A:60	./.	./.	G/G:59	./.
	236	Target	S-66-088	./.	./.	./.	./.	./.	./.	./.	./.	A/C:40,28	G/G:223	A/A:267	T/T:239	T/G:107,13	G/G:67	./.	./.	./.	./.	T/T:70	./.	./.	T/T:57	./.	A/A:53	./.	./.	./.	./.	./.	./.	./.	C/A:36,25	C/C:73	./.	./.	./.	./.	./.	./.	./.	./.	A/A:65	./.	./.	./.	G/G:112
	26	Target	S66-088-miami	G/G:1564	G/G:815	A/A:302	./.	./.	C/C:40	C/C:1323	./.	./.	G/G:342	A/A:340	./.	./.	./.	./.	./.	./.	./.	./.	./.	C/C:545	T/T:1001	C/C:2036	A/A:756	A/A:94	./.	./.	./.	./.	./.	./.	./.	C/C:32	./.	./.	T/T:259	C/A:288,78	./.	./.	./.	./.	./.	./.	./.	./.	./.
	27	Target	S66-097	G/G:1097	G/G:543	A/A:136	C/C:54	C/C:54	C/C:129	C/C:1693	C/C:310	./.	G/G:72	A/A:72	./.	./.	./.	./.	A/A:242	A/A:238	./.	./.	./.	C/C:604	T/T:837	C/C:1760	A/A:553	A/A:120	./.	./.	./.	./.	./.	./.	./.	C/C:195	C/C:56	./.	T/T:278	C/T:827,151	A/C:233,108	./.	./.	./.	./.	./.	./.	./.	./.
	237	Target	S-66-097	./.	./.	./.	./.	./.	./.	./.	./.	A/C:43,17	G/G:126	A/A:157	T/T:185	T/T:59	G/G:63	./.	./.	./.	./.	T/T:52	./.	./.	./.	./.	./.	./.	./.	./.	./.	./.	./.	./.	./.	./.	./.	./.	./.	./.	./.	./.	./.	./.	A/A:64	./.	./.	./.	G/G:59
	381	WGS	SaudiAra	./.	./.	./.	./.	./.	./.	./.	./.	./.	G/G:75	./.	T/T:319	T/T:83	G/G:70	T/T:126	A/G:36,27	./.	C/G:42,17	./.	./.	A/C:25,13	T/T:44	C/C:61	A/A:41	./.	./.	./.	./.	./.	./.	./.	./.	C/C:30	C/C:44	./.	./.	./.	./.	C/T:44,11	T/C:34,19	G/A:44,9	A/A:82	C/C:32	./.	G/G:87	./.
	238	Target	Saudi-Arabia	./.	./.	./.	./.	./.	./.	./.	./.	./.	G/G:159	A/A:186	T/T:148	T/T:65	G/G:58	./.	./.	./.	./.	./.	./.	./.	./.	./.	./.	./.	./.	./.	./.	./.	./.	./.	./.	C/C:104	./.	./.	./.	./.	./.	./.	./.	./.	./.	./.	./.	./.	G/G:77
	382	WGS	SC-79-2-11	./.	./.	./.	./.	./.	./.	./.	./.	./.	G/G:157	./.	T/T:597	T/G:131,24	G/G:265	T/C:253,23	A/C:120,30	./.	C/G:70,54	./.	./.	C/C:90	./.	C/C:108	./.	./.	./.	./.	./.	./.	./.	./.	./.	C/C:47	C/C:130	T/T:140	T/T:93	./.	A/C:54,25	T/C:56,24	T/T:89	A/G:78,27	A/A:104	C/C:73	G/A:42,19	G/G:115	./.
	353	WGS	SES_14	./.	./.	./.	./.	./.	./.	./.	./.	./.	G/G:123	./.	T/T:464	T/G:71,42	G/G:184	T/C:186,40	A/C:80,42	./.	C/G:63,22	./.	./.	A/C:46,44	T/T:94	C/C:100	A/A:80	./.	./.	./.	./.	./.	./.	./.	./.	C/C:146	C/C:153	T/T:121	T/T:65	./.	C/A:30,13	C/T:55,54	T/C:59,41	A/G:46,42	A/A:125	./.	./.	G/G:114	./.
	354	WGS	SES_4A	./.	./.	./.	./.	./.	./.	./.	./.	./.	G/T:130,14	./.	T/T:478	T/G:104,54	G/G:207	T/C:276,21	A/C:98,56	./.	G/C:66,46	./.	./.	C/A:93,20	T/T:132	C/C:133	A/A:98	./.	./.	./.	./.	./.	./.	./.	./.	C/C:184	C/C:209	T/T:166	T/T:95	./.	A/C:39,10	T/C:94,23	T/C:105,24	A/G:60,19	A/A:136	C/C:38	./.	G/G:130	./.
	355	WGS	SES_517	./.	./.	./.	./.	./.	./.	./.	./.	./.	G/G:90	./.	T/T:399	T/G:71,17	G/G:133	./.	A/C:73,7	./.	C/G:74,7	./.	./.	C/C:80	T/T:77	C/C:88	A/A:55	./.	./.	./.	./.	./.	./.	./.	./.	C/C:122	C/C:142	./.	T/T:45	./.	./.	T/C:81,7	T/T:88	A/G:57,6	A/A:79	./.	./.	G/G:71	./.
	383	WGS	SES004A	./.	./.	./.	./.	./.	./.	./.	./.	./.	G/G:47	./.	./.	T/G:50,25	G/G:75	T/C:95,15	A/C:30,18	./.	C/G:33,9	./.	./.	C/A:31,17	T/T:57	./.	A/A:44	./.	./.	./.	./.	./.	./.	./.	./.	./.	C/C:38	./.	./.	./.	./.	./.	C/T:34,15	./.	A/A:70	./.	./.	G/G:54	./.
	239	Target	SES-004-A	./.	./.	./.	./.	./.	./.	./.	./.	./.	G/G:61	A/A:70	T/T:257	T/G:36,25	G/G:165	./.	./.	./.	./.	./.	C/C:66	./.	./.	./.	./.	./.	./.	./.	A/A:52	A/A:59	./.	./.	./.	./.	./.	./.	./.	./.	./.	./.	./.	./.	./.	./.	./.	./.	G/G:51
	29	Target	SES-004A-AH1	G/G:1016	G/G:609	A/A:258	C/C:91	C/C:91	C/C:51	./.	./.	./.	G/T:219,59	A/A:254	./.	./.	./.	T/C:70,11	A/C:336,140	A/G:333,126	./.	./.	./.	C/A:184,141	T/T:478	C/C:938	A/A:350	T/A:77,54	./.	./.	./.	./.	./.	./.	./.	C/C:68	./.	T/T:51	T/T:232	./.	A/C:427,95	./.	./.	./.	./.	./.	./.	./.	./.
	384	WGS	SES014	./.	./.	./.	./.	./.	./.	./.	./.	./.	G/G:66	./.	T/T:256	T/G:49,24	./.	T/C:91,20	A/C:29,19	./.	C/G:40,15	./.	./.	C/A:30,24	T/T:60	C/C:61	A/A:58	./.	./.	./.	./.	./.	./.	./.	./.	./.	./.	T/G:60,3	T/T:43	./.	./.	C/T:35,25	T/C:37,21	G/A:34,12	A/A:94	./.	./.	G/G:73	./.
	240	Target	SES-014	G/G:55	./.	./.	./.	./.	C/C:110	./.	./.	A/G:52,6	./.	A/A:85	T/T:381	G/T:58,45	G/G:171	./.	./.	./.	./.	T/T:62	C/C:114	A/C:42,17	T/T:129	./.	A/A:68	./.	G/G:73	./.	A/A:88	./.	G/G:82	./.	C/A:120,8	./.	./.	./.	./.	./.	./.	./.	./.	./.	A/A:159	C/C:116	A/G:74,30	./.	G/G:210
	385	WGS	SES072	./.	./.	./.	./.	./.	./.	./.	./.	./.	G/G:38	./.	T/T:161	T/G:25,16	G/G:44	T/C:89,7	./.	./.	./.	./.	./.	C/A:27,7	T/T:37	C/C:34	./.	./.	./.	./.	./.	./.	./.	./.	./.	./.	./.	T/T:37	./.	./.	./.	./.	./.	./.	A/A:35	./.	./.	G/G:45	./.
	241	Target	SES-072	./.	./.	./.	./.	./.	./.	./.	./.	./.	G/G:78	A/A:89	T/T:88	./.	./.	./.	./.	./.	./.	./.	./.	./.	./.	./.	./.	./.	./.	./.	./.	./.	./.	./.	C/A:53,12	C/C:89	./.	./.	./.	./.	./.	./.	./.	./.	./.	./.	./.	./.	G/G:75
	386	WGS	SES113A	./.	./.	./.	./.	./.	./.	./.	./.	./.	./.	./.	T/T:303	T/G:38,10	G/G:43	T/C:129,6	A/C:40,3	./.	./.	./.	./.	./.	T/T:48	C/C:52	A/A:34	./.	./.	./.	./.	./.	./.	./.	./.	C/C:39	C/C:51	T/T:69	./.	./.	./.	T/C:43,10	T/C:46,8	A/G:25,8	A/A:71	./.	./.	G/G:52	./.
	30	Target	SES-178-V2	G/G:1471	G/G:1039	A/A:248	C/C:58	C/C:58	C/C:83	C/C:1676	./.	A/A:84	G/G:477	./.	./.	./.	./.	T/C:223,17	A/C:420,162	A/G:406,163	C/C:41	./.	./.	A/C:506,423	T/T:1393	C/C:1747	A/A:1001	A/T:179,116	./.	./.	./.	./.	./.	./.	./.	C/C:112	C/C:32	./.	T/T:675	C/T:650,555	A/C:476,408	./.	./.	./.	./.	./.	./.	./.	./.
	387	WGS	SES184B	./.	./.	./.	./.	./.	./.	./.	./.	./.	G/G:57	./.	T/T:301	T/G:48,21	G/G:60	T/C:111,17	C/A:35,10	./.	C/G:40,16	./.	./.	A/C:26,16	T/T:49	C/C:42	A/A:34	./.	./.	./.	./.	./.	./.	./.	./.	./.	C/C:45	T/T:64	T/T:34	./.	./.	C/T:28,12	T/C:30,12	G/A:29,9	A/A:73	./.	./.	G/G:56	./.
	242	Target	SES-184-B	./.	./.	./.	./.	./.	./.	./.	./.	./.	G/G:109	A/A:123	T/T:186	./.	G/G:79	./.	./.	./.	./.	./.	./.	./.	T/T:60	C/C:52	./.	./.	./.	./.	./.	./.	./.	./.	./.	C/C:76	./.	./.	./.	./.	./.	./.	./.	./.	./.	./.	./.	./.	G/G:52
	388	WGS	SES186	./.	./.	./.	./.	./.	./.	./.	./.	./.	./.	./.	T/T:206	T/T:54	G/G:62	T/T:113	A/A:46	./.	C/G:34,9	./.	./.	A/C:25,18	./.	C/C:46	A/A:33	./.	./.	./.	./.	./.	./.	./.	./.	./.	C/C:48	./.	./.	./.	./.	C/T:35,9	T/C:24,18	./.	A/A:46	./.	./.	G/G:51	./.
	31	Target	SES-186-SRA	./.	./.	./.	C/C:65	C/C:41	C/C:138	./.	C/C:672	C/A:32,8	G/T:390,72	A/A:464	./.	./.	./.	T/C:405,39	A/C:598,345	A/G:600,279	./.	./.	./.	A/C:522,124	T/T:1087	C/A:1733,181	A/A:897	T/A:103,50	./.	./.	./.	./.	./.	./.	./.	C/C:232	./.	./.	T/T:626	./.	C/A:772,176	./.	./.	./.	./.	./.	./.	./.	./.
	389	WGS	SES196	./.	./.	./.	./.	./.	./.	./.	./.	./.	G/G:69	./.	T/T:248	T/T:77	G/G:72	./.	G/A:23,19	./.	C/G:23,11	./.	./.	C/A:23,20	T/T:56	C/C:51	./.	./.	./.	./.	./.	./.	./.	./.	./.	C/C:33	./.	T/T:48	T/T:37	./.	./.	C/T:39,10	T/C:33,15	G/A:33,7	A/A:62	./.	./.	G/G:62	./.
	243	Target	SES-196	G/G:65	./.	./.	./.	./.	C/C:118	C/C:52	./.	./.	G/G:91	A/A:106	T/T:223	T/T:125	G/G:262	T/T:121	./.	./.	./.	T/T:82	C/C:96	./.	./.	C/C:53	A/A:66	./.	G/G:52	./.	./.	A/A:65	G/G:64	./.	C/C:79	./.	./.	./.	./.	./.	./.	./.	./.	./.	./.	./.	A/G:64,4	G/G:94	G/G:329
	390	WGS	SES197A	./.	./.	./.	./.	./.	./.	./.	./.	./.	G/G:66	./.	T/T:370	T/T:60	G/G:83	T/T:168	A/C:57,8	./.	C/G:52,17	./.	./.	C/A:66,7	T/T:81	C/C:76	A/A:66	./.	./.	./.	./.	./.	./.	./.	./.	C/C:39	C/C:49	T/T:64	T/T:31	./.	./.	C/T:58,22	T/C:69,12	G/A:36,18	A/A:110	./.	./.	G/G:104	./.
	244	Target	SES-197-A	./.	./.	./.	./.	./.	C/C:74	./.	./.	A/A:67	G/G:71	A/A:79	T/T:297	./.	G/G:192	./.	./.	./.	./.	./.	C/C:77	./.	T/T:105	./.	A/A:87	./.	G/G:62	./.	A/A:53	A/A:76	G/G:53	./.	C/A:80,26	./.	./.	./.	./.	./.	./.	./.	./.	./.	A/A:177	C/C:94	A/G:65,15	./.	G/G:171
	391	WGS	SES208	./.	./.	./.	./.	./.	./.	./.	./.	./.	G/G:50	./.	T/T:216	T/G:64,8	G/G:109	T/C:101,8	A/C:46,7	./.	C/G:34,7	./.	./.	A/C:29,17	T/T:43	C/C:51	A/A:35	./.	./.	./.	./.	./.	./.	./.	./.	C/C:34	C/C:59	T/T:70	T/T:40	./.	C/A:25,8	C/T:32,7	C/T:31,13	G/A:38,14	A/A:64	C/C:48	A/A:49	G/G:59	./.
	245	Target	SES-208	./.	./.	./.	./.	./.	./.	./.	./.	A/A:60	G/G:134	A/A:158	T/T:164	./.	./.	./.	./.	./.	./.	T/T:57	./.	./.	./.	./.	./.	./.	./.	./.	./.	A/A:53	./.	./.	./.	C/C:51	./.	./.	./.	./.	./.	./.	./.	./.	A/A:51	./.	./.	./.	./.
	32	Target	SES-208-WICS	./.	G/G:833	A/A:202	C/C:107	C/C:91	./.	C/C:1368	C/C:323	./.	G/G:444	A/A:381	./.	./.	./.	T/T:145	A/C:298,110	A/G:293,103	C/C:48	./.	./.	A/C:293,114	T/T:807	C/C:1589	A/A:499	T/A:63,26	./.	./.	./.	./.	./.	./.	./.	C/C:190	./.	T/T:130	T/T:227	T/C:410,133	C/A:308,148	./.	./.	./.	./.	./.	./.	./.	./.
	246	Target	SES-220	./.	./.	./.	./.	./.	./.	./.	./.	A/A:55	G/G:141	A/A:168	T/T:148	T/T:57	./.	./.	./.	./.	./.	./.	./.	./.	T/T:60	C/C:54	A/A:57	./.	./.	./.	./.	./.	./.	./.	C/A:35,15	./.	./.	./.	./.	./.	./.	./.	./.	./.	./.	./.	./.	./.	./.
	392	WGS	SES234	./.	./.	./.	./.	./.	./.	./.	./.	./.	G/G:39	./.	T/T:200	T/G:39,6	G/G:46	T/C:83,14	A/C:24,9	./.	C/G:30,17	./.	./.	C/C:44	T/T:44	C/C:42	./.	./.	./.	./.	./.	./.	./.	./.	./.	C/C:37	C/C:45	T/T:48	./.	./.	./.	./.	./.	./.	A/A:41	./.	./.	G/G:51	./.
	247	Target	SES-234	./.	./.	./.	./.	./.	./.	./.	./.	A/A:57	./.	A/A:81	T/T:295	T/G:48,14	G/G:172	./.	./.	./.	./.	./.	C/C:81	./.	T/T:85	C/C:93	A/A:100	./.	./.	./.	A/A:86	A/A:86	./.	./.	./.	./.	./.	./.	./.	./.	./.	./.	./.	./.	A/A:184	C/C:97	./.	./.	G/G:160
	423	WGS	SES234_WGS	./.	./.	./.	./.	./.	./.	./.	./.	./.	./.	./.	./.	./.	./.	./.	A/C:523,111	A/G:524,111	./.	./.	./.	./.	./.	./.	./.	A/A:688	./.	./.	./.	./.	./.	./.	C/A:539,79	./.	./.	./.	./.	C/T:629,70	./.	./.	./.	./.	./.	./.	G/A:430,232	./.	./.
	393	WGS	SES239-43	./.	./.	./.	./.	./.	./.	./.	./.	./.	C/T:50,6	./.	./.	T/G:38,11	G/G:74	T/C:93,16	A/C:42,13	./.	C/G:35,11	./.	./.	A/C:44,15	T/T:68	C/C:68	A/A:34	./.	./.	./.	./.	./.	./.	./.	./.	C/C:33	C/C:57	T/T:52	./.	./.	./.	C/T:23,21	C/T:31,25	A/G:22,19	A/A:71	./.	./.	G/G:40	./.
	395	WGS	SES275	./.	./.	./.	./.	./.	./.	./.	./.	./.	G/T:31,8	./.	T/T:168	G/T:24,15	G/G:40	T/C:53,12	C/A:18,16	./.	C/G:25,7	./.	./.	C/A:22,19	T/T:37	C/C:33	./.	./.	./.	./.	./.	./.	./.	./.	./.	./.	./.	./.	./.	./.	./.	T/C:29,3	./.	./.	A/A:47	./.	./.	G/G:47	./.
	249	Target	SES-275	./.	./.	./.	./.	./.	./.	./.	./.	A/C:50,8	G/T:201,31	A/A:275	T/T:190	G/T:42,25	./.	./.	./.	./.	./.	./.	./.	./.	T/T:90	C/C:54	A/A:55	./.	./.	./.	./.	./.	./.	./.	./.	./.	./.	./.	./.	./.	./.	./.	./.	./.	./.	C/C:55	./.	./.	G/G:135
	396	WGS	SES289	./.	./.	./.	./.	./.	./.	./.	./.	./.	G/G:68	./.	T/T:226	T/G:52,18	G/G:93	T/C:119,14	A/C:53,38	./.	C/G:45,11	./.	./.	C/A:39,18	./.	C/C:68	A/A:37	./.	./.	./.	./.	./.	./.	./.	./.	C/C:39	C/C:52	./.	T/T:48	./.	./.	C/T:44,5	C/T:27,25	./.	A/A:90	C/C:30	./.	G/G:102	./.
	251	Target	SES-289	./.	./.	./.	./.	./.	C/C:91	./.	./.	A/A:56	G/G:65	A/A:79	T/T:317	T/G:48,45	G/G:174	./.	./.	./.	./.	./.	C/C:79	./.	T/T:89	C/C:84	A/A:99	./.	G/G:70	./.	A/A:85	A/A:67	G/G:60	./.	C/A:82,22	./.	./.	./.	./.	./.	./.	./.	./.	./.	A/A:160	C/C:110	A/G:95,4	./.	G/G:204
	33	Target	SES-289A-AA1	G/G:933	G/G:691	./.	C/C:57	C/C:56	./.	C/C:989	C/C:336	./.	T/G:126,111	A/A:168	./.	./.	./.	T/C:37,31	A/C:189,64	A/G:189,60	./.	./.	./.	A/C:431,33	T/T:677	C/A:1114,258	A/A:246	T/A:212,28	./.	./.	./.	./.	./.	./.	./.	C/C:48	./.	./.	T/T:184	./.	./.	./.	./.	./.	./.	./.	./.	./.	./.
	397	WGS	SES294	./.	./.	./.	./.	./.	./.	./.	./.	./.	./.	./.	T/T:116	T/G:24,10	G/G:62	./.	./.	./.	./.	./.	./.	C/A:31,3	T/T:49	C/C:41	./.	./.	./.	./.	./.	./.	./.	./.	./.	C/C:41	C/C:41	T/T:36	./.	./.	./.	./.	./.	./.	A/A:54	./.	./.	G/G:60	./.
	252	Target	SES-294	./.	./.	./.	./.	./.	./.	./.	./.	./.	G/G:77	A/A:98	T/T:101	T/G:28,23	./.	./.	./.	./.	./.	./.	./.	./.	./.	./.	./.	./.	./.	./.	./.	./.	./.	./.	./.	./.	./.	./.	./.	./.	./.	./.	./.	./.	./.	./.	./.	./.	./.
	398	WGS	SES297B	./.	./.	./.	./.	./.	./.	./.	./.	./.	./.	./.	T/T:261	T/G:58,5	./.	./.	./.	./.	C/G:47,10	./.	./.	C/A:50,16	T/T:66	C/C:61	A/A:49	./.	./.	./.	./.	./.	./.	./.	./.	./.	C/C:39	./.	T/T:33	./.	./.	C/T:48,23	T/T:55	G/A:31,11	A/A:55	./.	./.	./.	./.
	253	Target	SES-297-B	./.	./.	./.	./.	./.	./.	./.	./.	./.	G/G:118	A/A:150	T/T:137	T/G:56,9	./.	./.	./.	./.	./.	./.	./.	./.	./.	./.	./.	./.	./.	./.	./.	./.	./.	./.	./.	C/C:50	./.	./.	./.	./.	./.	./.	./.	./.	./.	C/C:50	./.	./.	./.
	399	WGS	SES341	./.	./.	./.	./.	./.	./.	./.	./.	./.	G/G:31	./.	T/T:179	T/G:32,12	G/G:43	./.	A/C:31,12	./.	C/C:31	./.	./.	C/A:18,17	T/T:48	C/C:47	./.	./.	./.	./.	./.	./.	./.	./.	./.	./.	./.	./.	./.	./.	./.	C/T:22,8	./.	./.	A/A:39	./.	./.	G/G:32	./.
	255	Target	SES-341	./.	./.	./.	./.	./.	./.	./.	./.	A/C:43,29	G/G:143	A/A:182	T/T:158	T/G:60,18	G/G:58	./.	./.	./.	./.	./.	./.	./.	./.	C/C:61	./.	./.	./.	./.	./.	./.	./.	./.	./.	C/C:59	./.	./.	./.	./.	./.	./.	./.	./.	./.	./.	./.	./.	G/G:80
	400	WGS	SES365	./.	./.	./.	./.	./.	./.	./.	./.	./.	G/G:42	./.	T/T:135	T/G:34,17	G/G:53	T/C:85,12	A/C:21,15	./.	G/C:26,18	./.	./.	./.	T/T:30	C/C:35	./.	./.	./.	./.	./.	./.	./.	./.	./.	./.	C/C:40	T/T:32	./.	./.	./.	./.	T/C:25,6	./.	A/A:48	./.	./.	G/G:44	./.
	256	Target	SES-365	./.	G/G:57	./.	./.	./.	C/C:157	./.	./.	./.	G/G:140	A/A:168	T/T:577	G/T:94,80	G/G:302	./.	./.	./.	./.	T/T:101	C/C:148	./.	T/T:189	C/C:203	A/A:156	./.	G/G:183	G/G:56	A/A:152	A/A:121	G/G:141	C/C:54	A/C:88,81	./.	./.	./.	./.	./.	./.	./.	./.	./.	A/A:336	C/C:207	A/G:96,76	G/G:60	G/G:368
	401	WGS	SES517	./.	./.	./.	./.	./.	./.	./.	./.	./.	G/G:42	./.	T/T:185	T/G:43,6	./.	T/T:64	A/C:32,8	./.	./.	./.	./.	./.	T/T:30	C/C:43	A/A:33	./.	./.	./.	./.	./.	./.	./.	./.	./.	C/C:33	./.	./.	./.	./.	T/C:29,4	T/T:32	./.	A/A:52	./.	./.	G/G:42	./.
	257	Target	SES-517	./.	./.	./.	./.	./.	./.	./.	./.	C/A:43,37	G/G:103	A/A:122	T/T:167	T/G:63,6	./.	./.	./.	./.	./.	./.	./.	./.	T/T:70	C/C:54	./.	./.	./.	./.	./.	./.	./.	./.	./.	C/C:61	./.	./.	./.	./.	./.	./.	./.	./.	./.	./.	./.	./.	G/G:73
	34	Target	SES-517-Miami	./.	G/G:1587	A/A:283	C/C:194	C/C:130	C/C:142	C/C:2024	./.	C/C:60	./.	A/A:481	./.	./.	./.	T/T:269	A/C:479,31	A/G:472,32	./.	./.	./.	./.	T/T:1275	C/C:2148	A/A:1023	A/A:289	./.	./.	./.	./.	./.	./.	./.	C/C:170	./.	./.	T/T:733	./.	A/C:1315,168	./.	./.	./.	./.	./.	./.	./.	./.
	402	WGS	SES519	./.	./.	./.	./.	./.	./.	./.	./.	./.	G/G:63	./.	T/T:263	T/G:64,11	G/G:85	./.	A/C:47,4	./.	./.	./.	./.	./.	T/T:71	C/C:60	A/A:48	./.	./.	./.	./.	./.	./.	./.	./.	./.	C/C:36	./.	T/T:41	./.	./.	./.	T/T:44	A/G:36,5	A/A:56	C/C:31	./.	G/G:47	./.
	258	Target	SES-519	G/G:64	./.	./.	./.	C/C:52	C/C:118	./.	./.	A/C:60,47	G/G:104	A/A:121	T/T:437	T/G:80,24	G/G:249	./.	./.	./.	./.	T/T:54	C/C:129	C/C:55	T/T:149	C/C:151	A/A:126	./.	G/G:97	./.	A/A:95	A/A:89	G/G:96	./.	A/C:52,16	./.	./.	./.	./.	./.	./.	./.	./.	./.	A/A:254	C/C:124	G/A:64,19	./.	G/G:187
	403	WGS	SES561	./.	./.	./.	./.	./.	./.	./.	./.	./.	G/G:43	./.	T/T:265	T/G:43,13	G/G:47	T/C:123,8	A/C:32,16	./.	C/G:25,24	./.	./.	C/A:19,13	T/T:61	C/C:53	./.	./.	./.	./.	./.	./.	./.	./.	./.	./.	C/C:39	T/T:50	./.	./.	./.	C/T:31,27	T/C:45,6	G/A:21,18	A/A:71	./.	./.	G/G:41	./.
	404	WGS	SES602	./.	./.	./.	./.	./.	./.	./.	./.	./.	G/G:60	./.	T/T:200	T/T:72	G/G:59	T/T:92	A/A:36	./.	C/G:41,8	./.	./.	A/C:34,8	T/T:54	./.	A/A:40	./.	./.	./.	./.	./.	./.	./.	./.	./.	./.	./.	./.	./.	./.	T/C:49,6	T/C:37,3	A/G:46,10	A/A:68	./.	./.	G/G:58	./.
	259	Target	SES-602	./.	./.	./.	./.	./.	./.	./.	./.	./.	G/G:58	A/A:65	T/T:78	./.	./.	./.	./.	./.	./.	./.	./.	./.	./.	./.	./.	./.	./.	./.	./.	./.	./.	./.	./.	C/C:94	./.	./.	./.	./.	./.	./.	./.	./.	A/A:52	./.	./.	./.	./.
	405	WGS	Shoaguan	./.	./.	./.	./.	./.	C/C:79	./.	./.	./.	G/G:60	A/A:81	T/T:365	G/T:46,39	G/G:167	./.	./.	./.	./.	./.	C/C:67	./.	T/T:132	C/C:125	A/A:108	./.	./.	./.	./.	A/A:79	./.	./.	C/A:86,21	./.	./.	./.	./.	./.	./.	./.	./.	./.	A/A:198	C/C:111	./.	./.	G/G:196
	260	Target	Shoaguan	./.	./.	./.	./.	./.	./.	./.	./.	./.	./.	./.	T/T:163	./.	G/G:53	T/C:102,5	A/C:32,24	./.	C/G:18,17	./.	./.	C/A:23,7	T/T:36	C/C:45	./.	./.	./.	./.	./.	./.	./.	./.	./.	./.	C/C:33	./.	./.	./.	./.	T/C:24,10	T/T:41	./.	A/A:52	./.	./.	G/G:52	./.
	261	Target	SLC-92-78	G/G:57	./.	./.	C/C:56	C/C:58	C/C:135	./.	./.	A/A:110	G/G:108	A/A:117	T/T:532	T/T:120	G/G:298	./.	./.	./.	./.	./.	C/C:125	A/C:64,26	T/T:143	./.	A/A:127	./.	G/G:94	./.	A/A:142	A/A:126	G/G:105	C/C:67	C/A:159,9	./.	./.	./.	./.	./.	./.	./.	./.	./.	A/A:312	C/C:166	G/A:104,16	G/G:67	G/G:298
	406	WGS	SLC92-81	./.	./.	./.	./.	./.	./.	./.	./.	./.	G/G:43	./.	T/T:210	T/T:53	G/G:45	T/T:80	./.	./.	C/G:29,4	./.	./.	C/A:26,20	T/T:51	C/C:41	./.	./.	./.	./.	./.	./.	./.	./.	./.	./.	C/C:47	T/T:35	./.	./.	./.	T/C:33,12	T/C:38,6	./.	A/A:62	./.	./.	G/G:67	./.
	262	Target	SLC-92-81	G/G:84	./.	./.	./.	./.	C/C:137	C/C:50	./.	A/A:126	G/G:162	A/A:188	T/T:525	T/T:135	G/G:305	./.	./.	./.	./.	T/T:114	C/C:150	A/C:83,32	T/T:195	C/C:150	A/A:122	./.	G/G:92	./.	A/A:111	A/A:125	G/G:116	C/C:73	C/A:161,21	C/C:61	./.	./.	./.	./.	./.	./.	./.	./.	A/A:290	C/C:236	G/A:128,23	G/G:79	G/G:310
	407	WGS	SLC92-94	./.	./.	./.	./.	./.	./.	./.	./.	./.	G/G:45	./.	T/T:160	T/T:41	G/G:58	T/T:85	A/A:32	./.	C/G:34,5	./.	./.	A/C:26,8	T/T:40	./.	A/A:33	./.	./.	./.	./.	./.	./.	./.	./.	./.	./.	T/T:31	T/T:32	./.	./.	T/C:31,6	T/C:38,5	./.	A/A:54	./.	./.	G/G:52	./.
	263	Target	SLC-92-94	./.	./.	./.	./.	./.	./.	./.	./.	A/A:84	G/G:265	A/A:327	T/T:254	T/T:100	G/G:60	./.	./.	./.	./.	T/T:65	C/C:78	./.	T/T:97	C/C:73	A/A:51	./.	./.	./.	./.	A/A:64	./.	./.	./.	./.	./.	./.	./.	./.	./.	./.	./.	./.	A/A:50	C/C:58	./.	./.	G/G:116
	409	WGS	S-spontI	./.	./.	./.	./.	./.	./.	./.	./.	./.	G/G:37	./.	T/T:157	G/T:26,14	G/G:41	T/C:76,4	C/A:22,11	./.	G/C:20,11	./.	./.	C/A:27,11	T/T:54	./.	A/A:34	./.	./.	./.	./.	./.	./.	./.	./.	./.	./.	./.	./.	./.	./.	C/T:23,19	T/C:26,16	./.	A/A:45	./.	./.	G/G:38	./.
	410	WGS	S-spont-jing	./.	./.	./.	./.	./.	./.	./.	./.	./.	G/G:42	./.	T/T:151	T/G:53,3	G/G:58	T/T:78	A/C:35,6	./.	./.	./.	./.	C/C:40	T/T:47	C/C:37	./.	./.	./.	./.	./.	./.	./.	./.	./.	./.	./.	./.	./.	./.	./.	T/C:21,17	T/C:28,6	A/G:18,17	A/A:52	./.	./.	./.	./.
	411	WGS	Taiwansp	./.	./.	./.	./.	./.	./.	./.	./.	./.	G/G:89	./.	T/T:248	T/G:77,7	G/G:86	T/C:103,12	A/C:62,9	./.	C/G:56,9	./.	./.	C/C:64	T/T:75	C/C:65	A/A:56	./.	./.	./.	./.	./.	./.	./.	./.	C/C:54	C/C:60	T/T:71	T/T:57	./.	./.	T/C:55,5	T/T:62	./.	A/A:73	C/C:31	./.	G/G:72	./.
	271	Target	Taiwan-spont.-072	./.	./.	./.	./.	./.	./.	./.	./.	./.	G/G:131	A/A:150	T/T:131	T/G:54,3	./.	./.	./.	./.	./.	./.	./.	./.	./.	./.	./.	./.	./.	./.	./.	./.	./.	./.	./.	C/C:61	./.	./.	./.	./.	./.	./.	./.	./.	./.	./.	./.	./.	G/G:72
	35	Target	Taiwan-spont-072-miami	G/G:1588	G/G:1151	./.	C/C:31	C/C:31	C/C:78	C/C:1604	C/C:313	./.	G/G:315	A/A:191	./.	./.	./.	T/T:36	C/A:58,37	G/A:58,36	./.	./.	./.	C/C:196	T/T:569	C/C:913	A/A:959	T/A:64,46	./.	./.	./.	./.	./.	./.	./.	C/C:35	./.	T/T:30	T/T:189	C/C:337	A/A:178	./.	./.	./.	./.	./.	./.	./.	./.
	275	Target	THA-83-149	./.	./.	./.	./.	./.	./.	./.	./.	A/C:45,15	./.	A/A:111	T/T:119	./.	./.	./.	./.	./.	./.	./.	./.	./.	./.	C/C:51	./.	./.	./.	./.	./.	./.	./.	./.	./.	C/C:77	./.	./.	./.	./.	./.	./.	./.	./.	./.	./.	./.	./.	./.
	412	WGS	Tongza	./.	./.	./.	./.	./.	./.	./.	./.	./.	G/G:63	A/A:83	T/T:409	T/T:53	G/G:193	./.	./.	./.	./.	./.	C/C:59	./.	T/T:142	C/C:145	./.	./.	./.	./.	A/A:72	A/A:60	./.	./.	./.	./.	./.	T/T:33	./.	./.	./.	./.	./.	./.	A/A:74	./.	./.	./.	G/G:104
	277	Target	Tongza	./.	./.	./.	./.	./.	./.	./.	./.	./.	G/G:49	./.	T/T:177	T/T:35	G/G:56	T/T:102	A/A:64	./.	G/C:23,8	./.	./.	./.	T/T:36	./.	A/A:43	./.	./.	./.	./.	./.	./.	./.	./.	./.	./.	./.	./.	./.	./.	C/T:26,15	T/C:41,3	A/G:22,17	A/A:43	./.	./.	G/G:42	./.
	279	Target	UM-69-015	./.	./.	./.	./.	./.	./.	./.	./.	./.	G/T:118,8	A/A:150	T/T:149	./.	./.	./.	./.	./.	./.	./.	./.	./.	./.	./.	./.	./.	./.	./.	./.	./.	./.	./.	./.	C/C:68	./.	./.	./.	./.	./.	./.	./.	./.	./.	./.	./.	./.	G/G:73
	298	Target	Unknown-(2009:-R37-P039)	./.	./.	./.	./.	./.	./.	./.	./.	A/C:35,16	./.	A/A:194	T/T:179	./.	./.	./.	./.	./.	./.	./.	./.	./.	./.	./.	./.	./.	./.	./.	./.	./.	./.	./.	./.	C/C:80	./.	./.	./.	./.	./.	./.	./.	./.	./.	./.	./.	./.	G/G:84
	299	Target	Unknown-(2009:-R37-P044)	./.	./.	./.	./.	./.	./.	./.	./.	./.	G/G:203	A/A:237	T/T:136	T/T:63	./.	./.	./.	./.	./.	./.	./.	./.	T/T:59	./.	./.	./.	./.	./.	./.	./.	./.	./.	./.	./.	./.	./.	./.	./.	./.	./.	./.	./.	./.	./.	./.	./.	G/G:121
	301	Target	Unknown-(2009:-R37-P048)	./.	./.	./.	./.	./.	./.	./.	./.	A/A:53	G/G:142	A/A:156	T/T:192	T/T:89	./.	./.	./.	./.	./.	./.	./.	./.	T/T:67	C/C:59	A/A:73	./.	./.	./.	./.	./.	./.	./.	C/A:35,25	C/C:64	./.	./.	./.	./.	./.	./.	./.	./.	./.	./.	./.	./.	G/G:92
	303	Target	Unknown-(2009:-R37-P053)	./.	./.	./.	./.	./.	./.	./.	./.	A/C:48,22	G/G:143	A/A:195	T/T:169	T/T:93	./.	./.	./.	./.	./.	./.	./.	./.	./.	C/C:57	A/A:57	./.	./.	./.	./.	./.	./.	./.	C/A:34,23	./.	./.	./.	./.	./.	./.	./.	./.	./.	./.	./.	./.	./.	./.
	306	Target	Unknown-(2009:-R37-P056)	./.	./.	./.	./.	./.	C/C:56	./.	./.	A/C:47,8	./.	A/A:60	T/T:259	T/T:65	G/G:162	./.	./.	./.	./.	./.	C/C:81	./.	T/T:97	./.	A/A:82	./.	./.	./.	./.	./.	G/G:62	./.	./.	./.	./.	./.	./.	./.	./.	./.	./.	./.	A/A:138	C/C:65	./.	./.	G/G:116
	307	Target	Unknown-(2009:-R37-P065)	./.	./.	./.	./.	./.	C/C:95	./.	./.	A/C:54,28	./.	A/A:98	T/T:394	T/G:47,25	G/G:222	./.	./.	./.	./.	T/T:61	C/C:103	C/A:43,26	T/T:174	C/C:138	A/A:93	./.	G/G:105	./.	A/A:79	A/A:105	G/G:62	./.	./.	./.	./.	./.	./.	./.	./.	./.	./.	./.	A/A:162	C/C:110	A/G:72,11	./.	G/G:165
	308	Target	Unknown-(2009:-R37-P066)	./.	./.	./.	./.	./.	C/C:102	./.	./.	A/C:32,25	G/G:59	A/A:79	T/T:274	T/G:49,12	G/G:168	./.	./.	./.	./.	T/T:51	C/C:71	C/A:29,26	T/T:127	C/C:111	A/A:104	./.	G/G:89	./.	A/A:57	A/A:92	G/G:62	./.	./.	./.	./.	./.	./.	./.	./.	./.	./.	./.	A/A:139	C/C:102	A/G:71,11	./.	G/G:168
	309	Target	Unknown-(2009:-R37-P068)	./.	./.	./.	./.	./.	./.	./.	./.	./.	G/T:130,13	A/A:158	T/T:142	G/T:38,22	G/G:65	./.	./.	./.	./.	T/T:79	./.	./.	./.	./.	./.	./.	./.	./.	./.	A/A:52	./.	./.	./.	C/C:89	./.	./.	./.	./.	./.	./.	./.	./.	A/A:62	./.	./.	./.	G/G:55
	311	Target	Unknown-(2009:-R41-P136)	./.	./.	./.	./.	./.	./.	./.	./.	A/C:43,19	G/G:194	A/A:250	T/T:240	./.	./.	./.	./.	./.	./.	./.	./.	./.	T/T:65	C/C:56	./.	./.	./.	./.	./.	./.	./.	./.	./.	./.	./.	./.	./.	./.	./.	./.	./.	./.	A/A:72	C/C:56	./.	./.	./.
	314	Target	Unknown-(2009:-R45-P037)	./.	./.	./.	./.	./.	./.	./.	./.	A/A:91	./.	A/A:254	T/T:231	T/G:84,6	G/G:66	./.	./.	./.	./.	./.	C/C:61	./.	T/T:57	./.	A/A:52	./.	./.	./.	./.	./.	./.	./.	./.	C/C:64	./.	./.	./.	./.	./.	./.	./.	./.	A/A:62	./.	./.	./.	G/G:102
	315	Target	Unknown-(2009:-R45-P101)	./.	./.	./.	./.	./.	./.	./.	./.	A/A:64	G/G:138	A/A:165	T/T:144	T/G:46,13	./.	./.	./.	./.	./.	./.	./.	./.	T/T:64	C/C:59	./.	./.	./.	./.	./.	./.	./.	./.	./.	./.	./.	./.	./.	./.	./.	./.	./.	./.	./.	./.	./.	./.	G/G:78
	316	Target	US-4625	./.	./.	./.	./.	./.	./.	./.	./.	./.	./.	A/A:59	T/T:210	T/G:43,9	G/G:120	./.	./.	./.	./.	./.	C/C:62	./.	T/T:62	C/A:56,7	./.	./.	./.	./.	./.	A/A:52	./.	./.	C/A:45,5	./.	./.	./.	./.	./.	./.	./.	./.	./.	A/A:62	C/C:73	A/G:52,4	./.	./.
	317	Target	US-47-0017	./.	./.	./.	./.	./.	./.	./.	./.	A/C:80,16	G/T:72,17	A/A:107	T/T:580	T/G:73,18	G/G:318	./.	./.	./.	./.	./.	C/C:101	./.	T/T:93	C/A:81,14	./.	./.	./.	./.	A/A:67	./.	./.	./.	./.	./.	./.	./.	./.	./.	./.	./.	./.	./.	./.	./.	./.	./.	./.
	413	WGS	US48-60	./.	./.	./.	./.	./.	./.	./.	./.	./.	./.	./.	T/T:276	T/G:45,12	G/G:77	T/C:110,8	A/C:34,25	./.	./.	./.	./.	C/A:29,21	T/T:51	C/C:48	A/A:34	./.	./.	./.	./.	./.	./.	./.	./.	C/C:34	C/C:41	T/T:50	./.	./.	./.	C/T:52,14	C/T:35,26	G/A:38,8	A/A:89	./.	./.	G/G:59	./.
	319	Target	US-56-015-08	./.	./.	./.	./.	./.	./.	./.	./.	A/C:79,14	G/G:209	A/A:242	T/T:207	T/T:68	G/G:57	./.	./.	./.	./.	./.	C/C:60	./.	T/T:94	./.	A/A:72	./.	./.	./.	./.	./.	./.	./.	C/A:43,23	C/C:71	./.	./.	./.	./.	./.	./.	./.	./.	./.	C/C:60	./.	./.	G/G:139
	414	WGS	US56-14-4	./.	./.	./.	./.	./.	./.	./.	./.	./.	G/G:122	./.	T/T:448	T/G:93,24	G/G:136	T/T:230	A/C:79,30	./.	./.	./.	./.	C/C:92	T/T:108	./.	A/A:58	./.	./.	./.	./.	./.	./.	./.	./.	C/C:75	C/C:122	./.	T/T:59	./.	A/C:30,8	T/C:65,28	T/T:92	A/G:43,12	A/A:125	C/C:35	./.	G/G:119	./.
	415	WGS	US60-004	./.	./.	./.	./.	./.	./.	./.	./.	./.	G/G:39	./.	T/T:96	T/G:23,16	./.	T/C:66,22	A/C:18,18	./.	./.	./.	./.	./.	./.	C/C:37	./.	./.	./.	./.	./.	./.	./.	./.	./.	./.	./.	./.	./.	./.	./.	C/T:21,9	T/C:24,6	./.	A/A:56	./.	./.	G/G:42	./.
	325	Target	US-60-004-06	./.	./.	./.	./.	./.	./.	./.	./.	A/A:100	G/G:264	A/T:251,58	T/T:243	T/G:51,50	G/G:57	./.	./.	./.	./.	T/T:73	C/C:59	./.	T/T:87	./.	A/A:81	./.	./.	./.	./.	A/A:63	./.	./.	C/T:55,4	C/C:88	./.	./.	./.	./.	./.	./.	./.	./.	./.	C/C:53	./.	./.	G/G:153
	416	WGS	US78-500	./.	./.	./.	./.	./.	./.	./.	./.	./.	G/T:41,6	./.	T/T:200	T/G:23,16	G/G:47	T/C:56,10	A/C:34,23	./.	C/G:22,20	./.	./.	C/A:36,7	T/T:64	C/C:66	A/A:34	./.	./.	./.	./.	./.	./.	./.	./.	./.	C/C:39	T/T:31	./.	./.	./.	T/C:45,9	T/C:42,11	A/G:29,19	A/A:80	./.	./.	G/G:65	./.
	334	Target	US-78-500	./.	./.	./.	./.	./.	./.	./.	./.	A/C:54,4	G/T:122,13	A/A:173	T/T:224	T/G:35,21	G/G:54	./.	./.	./.	./.	./.	./.	./.	T/T:68	C/C:51	./.	./.	./.	./.	./.	./.	./.	./.	./.	C/C:285	./.	./.	./.	./.	./.	./.	./.	./.	A/A:62	./.	./.	./.	G/G:137
	335	Target	US-78-508	./.	./.	./.	./.	./.	./.	./.	./.	./.	G/G:80	A/A:94	T/T:119	./.	./.	./.	./.	./.	./.	./.	./.	./.	./.	./.	./.	./.	./.	./.	./.	./.	./.	./.	./.	./.	./.	./.	./.	./.	./.	./.	./.	./.	./.	./.	./.	./.	G/G:68
	336	Target	US-78-511	G/G:79	G/G:52	./.	C/C:82	C/C:80	C/C:218	./.	./.	A/A:144	./.	A/A:228	T/T:690	T/G:132,98	G/G:373	./.	./.	./.	./.	T/T:142	C/C:166	C/A:100,33	T/T:280	C/C:284	A/A:263	./.	G/G:177	G/G:50	A/A:150	A/A:187	G/G:143	C/C:59	C/T:269,24	./.	./.	./.	./.	./.	./.	./.	./.	./.	A/A:324	C/C:243	A/G:149,46	G/G:59	G/G:389
	337	Target	US-78-519	./.	./.	./.	./.	./.	./.	./.	./.	./.	G/G:158	A/A:175	T/T:124	T/T:57	./.	./.	./.	./.	./.	./.	./.	./.	./.	./.	A/A:55	./.	./.	./.	./.	./.	./.	./.	./.	./.	./.	./.	./.	./.	./.	./.	./.	./.	./.	./.	./.	./.	G/G:64
	36	Target	US-78-519-miami	./.	G/G:1065	A/A:181	./.	./.	C/C:105	./.	C/C:818	./.	G/G:201	A/A:100	./.	./.	./.	C/C:33	A/C:324,132	A/G:322,132	./.	./.	./.	C/C:775	T/T:1292	C/C:1841	A/A:1318	A/A:255	./.	./.	./.	./.	./.	./.	./.	C/C:52	./.	T/T:137	T/T:205	T/C:105,48	./.	T/T:58	./.	./.	./.	./.	./.	./.	./.
	339	Target	Yacheng-#-12	./.	./.	./.	./.	./.	C/C:65	./.	./.	A/C:70,38	G/T:55,15	A/A:80	T/T:389	T/G:88,17	G/G:219	./.	./.	./.	./.	./.	C/C:103	./.	T/T:132	C/C:131	./.	./.	./.	./.	A/A:86	A/A:68	./.	./.	C/A:73,10	./.	./.	./.	./.	./.	./.	./.	./.	./.	A/A:179	C/C:114	./.	./.	G/G:142
	417	WGS	Yacheng-jing	./.	./.	./.	./.	./.	./.	./.	./.	./.	G/T:38,5	./.	T/T:207	./.	G/G:51	T/C:75,16	A/C:50,6	./.	./.	./.	./.	C/A:24,14	T/T:44	C/C:55	A/A:44	./.	./.	./.	./.	./.	./.	./.	./.	./.	./.	./.	./.	./.	./.	T/C:29,18	T/C:32,14	./.	A/A:59	C/C:33	./.	G/G:69	./.
	418	WGS	YN-76-1-20	./.	./.	./.	./.	./.	./.	./.	./.	./.	G/G:179	./.	T/T:600	T/G:171,13	G/G:313	T/T:383	A/C:153,14	./.	C/G:114,23	./.	./.	C/C:143	T/T:146	C/C:148	A/A:89	./.	./.	./.	./.	./.	./.	./.	./.	C/C:93	C/C:144	T/T:166	T/T:114	./.	A/C:93,10	T/C:120,11	T/T:132	./.	A/A:159	C/C:105	G/A:85,12	G/G:159	./.
	419	WGS	YNMZ	./.	./.	./.	./.	./.	./.	./.	./.	./.	G/G:106	./.	T/T:458	T/G:96,17	G/G:169	T/C:162,11	A/C:68,22	./.	./.	./.	./.	C/C:94	T/A:82,18	C/C:93	A/A:52	./.	./.	./.	./.	./.	./.	./.	./.	C/C:38	C/C:88	T/T:101	./.	./.	A/C:40,10	T/C:66,23	T/T:106	A/G:62,25	A/A:114	C/C:85	G/A:46,30	G/G:92	./.
	420	WGS	YNXD	./.	./.	./.	./.	./.	./.	./.	./.	./.	G/G:152	./.	T/T:427	T/G:125,32	./.	T/T:222	A/C:109,16	./.	G/C:78,21	./.	./.	C/C:129	T/T:124	C/C:119	A/A:83	./.	./.	./.	./.	./.	./.	./.	./.	C/C:67	C/C:88	T/T:108	T/T:105	./.	A/C:67,20	T/C:83,27	T/C:99,14	A/G:101,16	A/A:155	C/C:95	G/A:62,18	G/G:146	./.
S. SPONTANEUM HYBRIDS ?	37	Target	03_95	./.	./.	./.	./.	./.	./.	./.	./.	./.	G/G:108	A/A:128	./.	./.	./.	./.	./.	./.	./.	./.	./.	./.	./.	./.	./.	./.	./.	./.	./.	./.	./.	./.	./.	C/C:98	./.	./.	./.	./.	./.	./.	./.	./.	./.	./.	./.	./.	G/G:80
	112	Target	IM-76-232	./.	./.	./.	./.	./.	./.	./.	./.	./.	G/G:126	A/G:149,12	./.	./.	G/C:184,40	./.	./.	./.	./.	./.	C/T:103,16	./.	T/C:60,12	C/C:69	./.	./.	./.	./.	A/A:98	A/A:79	./.	./.	./.	C/C:83	./.	./.	./.	./.	./.	./.	./.	./.	./.	C/T:47,5	./.	./.	./.
	345	WGS	IN_84_089	./.	./.	./.	./.	./.	./.	./.	./.	./.	G/G:72	./.	./.	T/T:44	G/G:88	T/T:138	A/A:60	./.	C/G:41,18	./.	./.	C/C:49	T/T:62	C/C:64	A/A:33	./.	./.	./.	./.	./.	./.	./.	./.	C/C:88	C/C:117	T/T:84	T/T:39	./.	./.	T/C:52,3	./.	A/G:50,8	A/G:53,7	./.	./.	G/C:54,5	./.
	117	Target	IN-84-012-F14	./.	./.	./.	./.	./.	./.	./.	./.	./.	G/G:116	A/A:150	./.	T/G:41,23	G/G:55	./.	./.	./.	./.	./.	./.	./.	./.	./.	./.	./.	./.	./.	./.	./.	./.	./.	./.	./.	./.	./.	./.	./.	./.	./.	./.	./.	A/A:74	./.	./.	./.	G/G:81
	121	Target	IN-84-066	./.	./.	./.	./.	./.	./.	./.	./.	./.	G/G:209	A/G:212,23	./.	T/G:46,19	G/C:59,14	./.	./.	./.	./.	./.	C/T:50,6	./.	T/C:69,6	C/C:64	./.	./.	./.	./.	./.	./.	./.	./.	C/A:30,15	C/C:92	./.	./.	./.	./.	./.	./.	./.	./.	A/G:54,4	./.	./.	./.	G/G:84
	124	Target	IN-84-088	./.	./.	./.	./.	./.	C/C:66	./.	./.	./.	./.	A/A:101	./.	./.	G/G:169	./.	./.	./.	./.	./.	C/C:56	./.	T/T:74	./.	A/A:84	./.	G/G:56	./.	A/A:65	A/A:54	G/G:72	./.	C/A:47,22	./.	./.	./.	./.	./.	./.	./.	./.	./.	./.	C/T:97,5	G/A:67,4	./.	G/G:117
	367	WGS	IN84-089	./.	./.	./.	./.	./.	./.	./.	./.	./.	G/G:33	./.	T/T:118	T/T:43	G/G:48	T/T:82	A/A:43	./.	C/G:26,12	./.	./.	./.	T/T:41	C/C:30	A/A:32	./.	./.	./.	./.	./.	./.	./.	./.	./.	C/C:34	./.	./.	./.	./.	./.	./.	./.	A/G:37,3	./.	./.	G/C:26,7	./.
	125	Target	IN-84-089	./.	./.	./.	./.	./.	./.	./.	./.	A/A:65	G/G:75	A/A:100	T/T:337	./.	G/G:255	./.	./.	./.	./.	./.	C/C:83	./.	T/T:114	C/C:104	A/A:51	./.	./.	./.	A/A:64	./.	./.	./.	./.	./.	./.	./.	./.	./.	./.	./.	./.	./.	A/G:58,5	./.	./.	./.	G/G:52
	347	WGS	MOL_5904	./.	./.	./.	./.	./.	./.	./.	./.	./.	G/G:30	./.	T/T:100	./.	G/G:44	T/T:82	A/A:33	./.	C/G:30,3	./.	./.	C/C:34	T/T:33	./.	./.	./.	./.	./.	./.	./.	./.	./.	./.	./.	C/C:76	./.	./.	./.	./.	T/C:20,10	./.	./.	A/A:30	./.	./.	./.	./.
	394	WGS	SES264	./.	./.	./.	./.	./.	./.	./.	./.	./.	G/G:63	./.	T/C:95,23	T/G:49,5	G/C:50,10	T/C:84,8	A/C:27,17	./.	C/C:40	./.	./.	C/A:41,13	T/C:31,27	C/C:47	A/A:35	./.	./.	./.	./.	./.	./.	./.	./.	C/G:32,7	C/T:63,7	T/T:64	./.	./.	./.	T/C:47,12	T/C:38,3	A/G:38,9	A/G:52,6	./.	./.	G/C:40,9	./.
	408	WGS	SM7916	./.	./.	./.	./.	./.	./.	./.	./.	./.	./.	./.	T/C:81,5	./.	./.	T/T:53	./.	./.	./.	./.	./.	./.	./.	./.	./.	./.	./.	./.	./.	./.	./.	./.	./.	./.	./.	T/T:32	./.	./.	./.	T/C:35,5	T/C:32,4	./.	A/A:36	./.	./.	./.	./.
	338	Target	US-78-526	./.	./.	./.	./.	./.	./.	./.	./.	A/A:95	./.	A/G:247,30	T/T:171	./.	./.	./.	./.	./.	./.	./.	C/T:69,8	./.	T/C:62,17	C/C:63	A/A:66	./.	./.	./.	./.	A/A:75	./.	./.	./.	C/C:51	./.	./.	./.	./.	./.	./.	./.	./.	./.	./.	./.	./.	G/G:123
S. ROBUSTUM HYBRIDS ?	123	Target	IN-84-076	./.	./.	./.	./.	./.	C/T:86,4	./.	./.	./.	G/G:77	./.	./.	./.	G/C:143,7	./.	./.	./.	./.	./.	C/T:68,13	./.	T/C:112,10	./.	A/A:97	./.	./.	./.	A/A:83	A/A:60	./.	./.	A/C:37,14	./.	./.	./.	./.	./.	./.	./.	./.	./.	A/G:105,36	C/T:48,17	./.	./.	G/G:129
	144	Target	IS-76-184	./.	./.	./.	./.	./.	./.	./.	./.	A/A:73	G/G:172	A/G:198,9	T/C:150,11	T/T:66	G/C:49,4	./.	./.	./.	./.	./.	./.	./.	T/C:68,7	./.	./.	./.	./.	./.	./.	./.	./.	./.	A/C:44,7	C/C:122	./.	./.	./.	./.	./.	./.	./.	./.	A/G:54,15	./.	./.	./.	G/G:120
S. BARBERI	342	WGS	Chunnee	./.	./.	./.	./.	./.	./.	./.	./.	./.	G/G:136	./.	T/C:237,10	T/G:83,12	G/G:131	T/T:238	A/C:100,9	./.	C/C:115	./.	./.	C/A:63,20	T/C:74,28	C/C:106	./.	./.	./.	./.	./.	./.	./.	./.	./.	C/C:126	C/C:173	T/T:128	T/C:34,23	./.	./.	T/C:97,7	T/T:103	A/G:80,13	A/A:113	C/C:34	./.	G/G:113	./.
	5	Target	Chunnee-aus-CT6	./.	G/A:588,297	A/C:374,155	C/C:113	C/C:113	C/T:92,39	./.	C/C:452	./.	G/G:286	A/A:233	./.	./.	./.	./.	./.	A/A:143	./.	./.	./.	C/A:515,89	T/C:1159,338	C/C:2185	A/A:683	A/T:176,11	./.	./.	./.	./.	./.	./.	./.	./.	./.	T/T:33	T/C:277,111	C/C:582	A/A:299	./.	./.	./.	./.	./.	./.	./.	./.
	86	Target	Ganapathy	./.	./.	./.	./.	./.	C/T:35,16	./.	./.	./.	./.	A/G:63,4	T/T:158	./.	G/C:119,11	./.	./.	./.	./.	./.	C/T:35,18	./.	T/C:43,26	C/C:70	A/A:65	./.	./.	./.	A/A:61	A/A:55	./.	./.	C/A:24,23	./.	./.	./.	./.	./.	./.	./.	./.	./.	A/A:110	C/C:62	./.	./.	G/T:95,7
	151	Target	Ketari	./.	./.	./.	./.	./.	C/T:70,18	./.	./.	A/A:58	./.	./.	T/C:233,15	T/G:43,8	G/C:152,7	./.	./.	./.	./.	./.	C/T:29,23	./.	T/C:95,23	./.	A/A:96	./.	./.	./.	A/A:74	A/A:56	./.	./.	T/C:42,29	./.	./.	./.	./.	./.	./.	./.	./.	./.	A/A:193	C/C:69	./.	./.	./.
	154	Target	Manga-Coimbatore	./.	./.	./.	./.	./.	./.	./.	./.	./.	G/G:155	A/A:177	T/C:89,5	./.	./.	./.	./.	./.	./.	./.	./.	./.	T/C:44,7	./.	./.	./.	./.	./.	./.	./.	./.	./.	./.	C/C:69	./.	./.	./.	./.	./.	./.	./.	./.	./.	./.	./.	./.	G/G:83
	156	Target	Matna	./.	./.	./.	./.	./.	./.	./.	./.	./.	./.	A/G:131,10	./.	./.	./.	./.	./.	./.	./.	./.	./.	./.	./.	./.	./.	./.	./.	./.	./.	./.	./.	./.	./.	./.	./.	./.	./.	./.	./.	./.	./.	./.	A/A:77	C/C:63	./.	./.	G/T:83,6
	164	Target	Nargori	./.	./.	./.	./.	./.	./.	./.	./.	A/C:57,9	./.	A/A:121	T/C:152,10	./.	G/G:57	./.	./.	./.	./.	./.	C/T:42,10	./.	T/C:33,22	./.	./.	./.	./.	./.	./.	./.	./.	./.	./.	./.	./.	./.	./.	./.	./.	./.	./.	./.	./.	./.	./.	./.	G/G:86
	206	Target	Pathri	./.	./.	./.	./.	./.	T/C:143,88	./.	./.	A/A:55	G/G:152	A/G:150,9	T/C:234,27	T/G:71,40	G/C:275,14	./.	./.	./.	./.	./.	C/T:62,40	./.	T/C:59,28	C/C:89	A/A:165	./.	./.	./.	./.	A/A:136	./.	./.	C/A:54,48	./.	./.	./.	./.	./.	./.	./.	./.	./.	A/A:80	C/C:54	./.	./.	G/T:466,59
	352	WGS	Paunra	./.	./.	./.	./.	./.	./.	./.	./.	./.	G/G:127	./.	./.	T/G:68,9	G/C:121,18	T/T:236	A/C:93,13	./.	C/C:109	./.	./.	C/A:85,10	T/C:67,47	C/C:118	A/A:70	./.	./.	./.	./.	./.	./.	./.	./.	C/C:158	C/C:213	./.	T/C:40,31	./.	A/C:28,5	T/C:89,11	T/C:84,11	A/G:81,13	A/A:114	C/C:34	./.	G/G:100	./.
	23	Target	Paunra-D2	G/T:561,119	A/G:462,63	C/C:36	./.	./.	./.	C/C:615	C/T:71,12	./.	G/G:273	A/A:168	./.	./.	./.	./.	./.	./.	./.	./.	./.	./.	C/T:187,185	C/C:858	A/A:199	./.	./.	./.	./.	./.	./.	./.	./.	./.	./.	./.	./.	C/C:170	A/A:79	./.	./.	./.	./.	./.	./.	./.	./.
	267	Target	Sonabile	./.	./.	./.	./.	./.	./.	./.	./.	./.	./.	A/A:208	T/C:129,15	T/G:41,20	G/G:59	./.	./.	./.	./.	./.	./.	./.	T/C:39,16	C/C:57	A/A:54	./.	./.	./.	./.	A/A:69	./.	./.	./.	C/C:95	./.	./.	./.	./.	./.	./.	./.	./.	A/A:57	./.	./.	./.	G/G:114
	269	Target	Sunnabile	./.	./.	./.	./.	./.	./.	./.	./.	A/A:77	./.	A/A:198	T/C:137,6	./.	G/G:50	./.	./.	./.	./.	./.	./.	./.	T/C:55,8	./.	./.	./.	./.	./.	./.	./.	./.	./.	./.	C/C:60	./.	./.	./.	./.	./.	./.	./.	./.	./.	./.	./.	./.	G/G:100
	356	WGS	Uba	./.	./.	./.	./.	./.	./.	./.	./.	./.	G/G:98	./.	T/C:267,13	T/T:84	G/G:116	T/T:192	A/C:95,10	./.	C/G:57,11	./.	./.	C/C:71	T/C:68,19	C/C:92	A/A:43	./.	./.	./.	./.	./.	./.	./.	./.	C/C:138	C/C:155	./.	T/C:40,16	./.	A/C:20,10	T/C:54,20	T/T:84	A/G:47,20	A/A:71	./.	./.	G/G:91	./.
S. SINENSE	40	Target	Agaul	./.	./.	./.	./.	./.	./.	./.	./.	A/C:60,9	G/G:160	A/A:195	T/C:114,6	./.	./.	./.	./.	./.	./.	./.	./.	./.	T/C:41,11	./.	./.	./.	./.	./.	./.	./.	./.	./.	./.	./.	./.	./.	./.	./.	./.	./.	./.	./.	./.	./.	./.	./.	G/G:91
	50	Target	China	./.	./.	./.	./.	./.	C/T:77,9	./.	./.	A/C:43,15	./.	A/A:89	./.	./.	./.	./.	./.	./.	./.	./.	C/T:78,16	./.	T/C:75,14	C/C:106	A/A:94	./.	./.	./.	A/A:91	A/A:82	./.	./.	A/C:46,46	./.	./.	./.	./.	./.	./.	./.	./.	./.	A/A:169	C/C:76	./.	./.	G/G:162
	51	Target	Chuk-Che	./.	./.	./.	./.	./.	C/T:180,37	./.	./.	A/C:169,22	G/G:232	A/A:268	./.	T/T:110	G/G:484	./.	./.	./.	./.	./.	C/T:168,45	./.	T/C:229,41	C/C:307	A/A:192	./.	./.	./.	A/A:229	A/A:183	./.	./.	A/C:115,95	C/C:66	./.	./.	./.	./.	./.	./.	./.	./.	A/A:435	C/C:327	./.	./.	G/G:542
	190	Target	NG-77-016	./.	./.	./.	./.	./.	./.	./.	./.	A/C:43,8	./.	./.	./.	./.	G/G:155	./.	./.	./.	./.	./.	C/T:47,17	./.	T/C:51,12	C/A:87,5	./.	./.	./.	./.	A/A:51	./.	./.	./.	./.	./.	./.	./.	./.	./.	./.	./.	./.	./.	A/A:76	./.	./.	./.	G/G:77
	222	Target	Pundia	./.	./.	./.	./.	./.	./.	./.	./.	A/C:69,3	G/G:192	A/A:231	T/C:142,10	T/T:56	G/G:55	./.	./.	./.	./.	./.	./.	./.	T/C:43,12	./.	./.	./.	./.	./.	./.	./.	./.	./.	./.	C/C:175	./.	./.	./.	./.	./.	./.	./.	./.	./.	C/C:55	./.	./.	G/G:120
	265	Target	SM-8116	./.	./.	./.	./.	./.	./.	./.	./.	A/C:62,7	G/G:175	A/A:202	./.	./.	G/G:67	./.	./.	./.	./.	./.	./.	./.	T/C:56,27	C/C:78	A/A:50	./.	./.	./.	./.	./.	./.	./.	./.	C/C:202	./.	./.	./.	./.	./.	./.	./.	./.	./.	./.	./.	./.	G/G:149
	272	Target	Tanzhou-Bamboo-Cane	./.	./.	./.	./.	./.	./.	./.	./.	./.	G/G:97	A/A:116	./.	./.	G/G:58	./.	./.	./.	./.	./.	./.	./.	./.	./.	./.	./.	./.	./.	./.	./.	./.	./.	./.	C/C:56	./.	./.	./.	./.	./.	./.	./.	./.	./.	./.	./.	./.	./.
	273	Target	Tekcha	./.	./.	./.	./.	./.	./.	./.	./.	./.	G/G:97	A/A:116	T/C:119,8	./.	G/G:61	./.	./.	./.	./.	./.	./.	./.	./.	./.	./.	./.	./.	./.	./.	./.	./.	./.	./.	./.	./.	./.	./.	./.	./.	./.	./.	./.	./.	./.	./.	./.	G/G:86
	274	Target	Tekcha-Okinawa	./.	./.	./.	./.	./.	C/T:144,49	./.	./.	./.	G/G:120	A/A:123	T/C:212,26	T/G:93,20	G/G:375	./.	./.	./.	./.	./.	C/T:41,22	./.	T/C:49,11	C/C:54	A/A:72	./.	./.	./.	./.	A/A:92	./.	./.	C/A:30,24	./.	./.	./.	./.	./.	./.	./.	./.	./.	./.	C/C:68	./.	./.	./.
	292	Target	Unknown-(1995:-R65-P35)	./.	./.	./.	./.	./.	./.	./.	./.	A/C:56,8	G/G:134	A/A:165	T/C:139,7	./.	./.	./.	./.	./.	./.	./.	./.	./.	T/C:43,18	./.	./.	./.	./.	./.	./.	./.	./.	./.	./.	./.	./.	./.	./.	./.	./.	./.	./.	./.	./.	./.	./.	./.	G/G:93
	296	Target	Unknown-(2008:-R45-P089)	./.	./.	./.	./.	./.	./.	./.	./.	./.	./.	A/A:61	./.	./.	G/G:137	./.	./.	./.	./.	./.	C/T:36,23	./.	T/C:28,25	C/C:71	A/A:61	./.	./.	./.	./.	./.	./.	./.	./.	./.	./.	./.	./.	./.	./.	./.	./.	./.	A/G:103,8	C/T:44,7	./.	./.	G/G:128
OTHER ACCESSIONS (including potential mislabelled or misclassified accessions)
SACCHARUM HYBRIDS	44	Target	BADILA	./.	./.	./.	./.	./.	./.	./.	./.	A/A:75	G/G:162	A/A:198	T/C:141,10	T/G:39,20	./.	./.	./.	./.	./.	./.	./.	./.	T/C:29,22	./.	./.	./.	./.	./.	./.	./.	./.	./.	./.	./.	./.	./.	./.	./.	./.	./.	./.	./.	A/G:43,8	./.	./.	./.	G/G:64
	45	Target	Bamboo-Amarilla	./.	./.	./.	./.	./.	C/T:62,12	./.	./.	A/C:50,15	G/T:41,22	A/G:66,3	T/C:192,9	T/G:31,23	G/C:121,18	./.	./.	./.	./.	./.	C/T:64,11	./.	T/C:61,29	C/A:72,11	A/A:89	./.	./.	./.	A/A:67	A/A:52	./.	./.	C/A:34,26	./.	./.	./.	./.	./.	./.	./.	./.	./.	A/A:165	C/C:87	./.	./.	G/T:142,8
	48	Target	Black-Innes	./.	./.	./.	./.	./.	C/T:57,8	./.	./.	A/C:44,10	G/T:62,3	A/A:61	./.	./.	G/G:161	./.	./.	./.	./.	./.	C/T:52,8	./.	T/C:45,16	C/C:94	A/A:70	./.	./.	./.	A/A:66	A/A:65	./.	./.	./.	./.	./.	./.	./.	./.	./.	./.	./.	./.	A/A:145	C/C:81	./.	./.	G/G:155
	49	Target	BO-11	./.	./.	./.	./.	./.	./.	./.	./.	A/A:92	./.	A/A:175	T/C:125,14	T/T:51	./.	./.	./.	./.	./.	./.	C/T:45,14	./.	T/C:35,18	C/C:61	./.	./.	./.	./.	A/G:47,3	A/G:50,3	./.	./.	./.	C/G:112,9	./.	./.	./.	./.	./.	./.	./.	./.	./.	./.	./.	./.	G/G:54
	52	Target	Chynia	./.	./.	./.	./.	./.	./.	./.	./.	./.	G/G:189	A/A:248	./.	T/G:37,13	./.	./.	./.	./.	./.	./.	./.	./.	C/T:43,28	./.	A/A:50	./.	./.	./.	./.	./.	./.	./.	./.	./.	./.	./.	./.	./.	./.	./.	./.	./.	./.	./.	./.	./.	G/G:79
	53	Target	CL-41-0223	./.	./.	./.	./.	./.	./.	./.	./.	A/C:69,8	G/T:111,13	A/A:144	./.	./.	./.	./.	./.	./.	./.	./.	./.	./.	./.	./.	./.	./.	./.	./.	./.	./.	./.	./.	./.	./.	./.	./.	./.	./.	./.	./.	./.	./.	./.	./.	./.	./.	G/G:76
	74	Target	CR-00440	./.	./.	./.	./.	./.	./.	./.	./.	./.	./.	A/A:89	T/C:77,6	./.	./.	./.	./.	./.	./.	./.	C/T:51,11	./.	./.	./.	./.	./.	./.	./.	./.	./.	./.	./.	./.	./.	./.	./.	./.	./.	./.	./.	./.	./.	A/G:71,13	C/C:55	./.	./.	G/G:55
	75	Target	Desi-Paunda	./.	./.	./.	./.	./.	./.	./.	./.	./.	G/G:163	A/G:162,36	T/C:165,12	./.	G/C:67,5	./.	./.	./.	./.	./.	./.	./.	./.	./.	./.	./.	./.	./.	./.	./.	./.	./.	./.	./.	./.	./.	./.	./.	./.	./.	./.	./.	./.	./.	./.	./.	G/T:75,11
	76	Target	Diamond-10	./.	./.	./.	./.	./.	C/T:70,13	./.	./.	A/C:59,23	G/T:66,3	./.	./.	T/G:38,29	./.	./.	./.	./.	./.	./.	C/T:78,18	./.	T/C:85,10	C/C:102	A/A:117	./.	./.	./.	A/G:37,15	A/G:46,9	./.	./.	A/C:54,23	./.	./.	./.	./.	./.	./.	./.	./.	./.	A/G:110,49	C/T:70,7	./.	./.	./.
	78	Target	Erianthus-contamination	./.	./.	./.	./.	./.	C/T:61,12	./.	./.	./.	./.	A/G:65,4	T/C:192,13	T/G:35,18	G/C:164,7	./.	./.	./.	./.	./.	C/T:60,21	./.	T/C:69,32	./.	A/A:64	./.	./.	./.	./.	./.	./.	./.	C/T:43,15	./.	./.	./.	./.	./.	./.	./.	./.	./.	A/G:131,11	C/C:75	./.	./.	./.
	87	Target	Guam-A	./.	./.	./.	./.	./.	./.	./.	./.	A/C:63,5	G/G:119	A/G:129,23	T/C:129,25	T/T:57	G/C:49,4	./.	./.	./.	./.	./.	./.	./.	T/C:45,26	C/C:76	A/A:54	./.	./.	./.	./.	./.	./.	./.	A/C:29,24	C/G:264,23	./.	./.	./.	./.	./.	./.	./.	./.	./.	./.	./.	./.	G/T:90,10
	92	Target	Hinahina-18	./.	./.	./.	./.	./.	C/T:61,4	./.	./.	./.	G/G:74	./.	./.	./.	G/C:176,13	./.	./.	./.	./.	./.	C/T:48,25	./.	T/C:56,27	C/C:91	A/A:96	./.	./.	./.	A/G:63,4	./.	./.	./.	A/C:42,15	./.	./.	./.	./.	./.	./.	./.	./.	./.	A/G:143,20	C/T:69,3	./.	./.	G/T:110,6
	93	Target	Hind's-Special	./.	./.	./.	./.	./.	C/T:95,15	./.	./.	./.	./.	./.	T/C:293,18	./.	G/C:229,14	./.	./.	./.	./.	./.	C/T:79,35	./.	T/C:128,36	./.	A/A:134	./.	./.	./.	./.	./.	./.	./.	A/C:54,25	./.	./.	./.	./.	./.	./.	./.	./.	./.	A/G:215,38	C/T:103,9	./.	./.	./.
	95	Target	IA-3330	./.	./.	./.	./.	./.	./.	./.	./.	./.	./.	./.	./.	./.	G/C:110,8	./.	./.	./.	./.	./.	C/T:45,16	./.	./.	./.	./.	./.	./.	./.	A/A:50	./.	./.	./.	./.	./.	./.	./.	./.	./.	./.	./.	./.	./.	./.	./.	./.	./.	./.
	98	Target	IJ-76-418	./.	./.	./.	./.	./.	./.	./.	./.	./.	G/G:72	A/A:88	T/C:60,14	./.	./.	./.	./.	./.	./.	./.	./.	./.	./.	./.	./.	./.	./.	./.	./.	./.	./.	./.	./.	./.	./.	./.	./.	./.	./.	./.	./.	./.	A/A:51	./.	./.	./.	G/G:59
	99	Target	IJ-76-418A-PINK-STALK	./.	./.	./.	./.	./.	C/T:41,13	./.	./.	A/C:56,3	./.	A/A:61	./.	./.	G/G:90	./.	./.	./.	./.	./.	./.	./.	T/C:28,23	C/C:68	A/A:51	./.	./.	./.	A/A:61	./.	./.	./.	./.	./.	./.	./.	./.	./.	./.	./.	./.	./.	A/A:117	C/C:61	./.	./.	G/G:121
	101	Target	IJ-76-435	./.	./.	./.	./.	./.	./.	./.	./.	./.	G/T:45,6	A/A:62	T/C:167,14	T/G:40,34	G/G:156	./.	./.	./.	./.	./.	C/T:42,9	./.	./.	./.	./.	./.	./.	./.	A/G:55,3	./.	./.	./.	./.	./.	./.	./.	./.	./.	./.	./.	./.	./.	./.	./.	./.	./.	./.
	105	Target	IJ-76-547	./.	./.	./.	./.	./.	C/T:45,14	./.	./.	A/C:49,8	G/G:66	A/A:81	T/C:308,15	./.	G/G:276	./.	./.	./.	./.	./.	C/T:100,22	./.	T/C:58,29	C/C:129	A/A:52	./.	./.	./.	A/A:106	A/A:61	./.	./.	A/C:36,11	./.	./.	./.	./.	./.	./.	./.	./.	./.	A/A:139	C/C:78	./.	./.	G/G:124
	106	Target	IJ-76-551	./.	./.	./.	./.	./.	./.	./.	./.	./.	./.	A/A:128	T/C:97,6	./.	./.	./.	./.	./.	./.	./.	./.	./.	T/C:43,27	C/C:61	./.	./.	./.	./.	./.	./.	./.	./.	A/C:45,18	C/G:245,13	./.	./.	./.	./.	./.	./.	./.	./.	./.	./.	./.	./.	G/G:74
	108	Target	IK-76-065	./.	./.	./.	./.	./.	./.	./.	./.	A/C:58,20	G/T:149,17	A/G:203,14	T/C:151,9	T/G:70,14	./.	./.	./.	./.	./.	./.	./.	./.	./.	./.	A/A:60	./.	./.	./.	./.	./.	./.	./.	./.	./.	./.	./.	./.	./.	./.	./.	./.	./.	./.	./.	./.	./.	./.
	110	Target	IK-76-069	./.	./.	./.	./.	./.	./.	./.	./.	A/C:71,7	G/T:132,21	A/A:191	T/C:141,12	T/G:34,30	./.	./.	./.	./.	./.	./.	./.	./.	T/C:43,20	./.	A/A:51	./.	./.	./.	./.	./.	./.	./.	./.	./.	./.	./.	./.	./.	./.	./.	./.	./.	./.	./.	./.	./.	G/G:70
	111	Target	IK-76-108	./.	./.	./.	./.	./.	C/T:47,6	./.	./.	A/C:51,9	G/T:69,5	./.	T/C:224,16	G/T:41,33	G/G:205	./.	./.	./.	./.	./.	C/T:74,20	./.	T/C:73,22	C/C:92	./.	./.	./.	./.	./.	./.	./.	./.	./.	./.	./.	./.	./.	./.	./.	./.	./.	./.	./.	./.	./.	./.	./.
	114	Target	IM-76-249	./.	./.	./.	./.	./.	./.	./.	./.	A/C:70,15	G/T:158,37	A/G:208,15	T/C:117,19	T/G:46,12	G/G:50	./.	./.	./.	./.	./.	./.	./.	T/C:36,24	./.	./.	./.	./.	./.	./.	./.	./.	./.	./.	C/G:98,6	./.	./.	./.	./.	./.	./.	./.	./.	./.	C/T:57,7	./.	./.	G/G:95
	115	Target	IM-76-249	./.	./.	./.	./.	./.	C/T:73,5	./.	./.	A/C:51,20	./.	./.	T/C:234,14	T/G:36,15	./.	./.	./.	./.	./.	./.	C/T:47,8	./.	T/C:81,26	C/C:102	A/A:93	./.	./.	./.	A/G:62,7	A/G:62,4	./.	./.	C/T:55,18	./.	./.	./.	./.	./.	./.	./.	./.	./.	A/G:138,30	C/T:94,7	./.	./.	G/T:136,7
	131	Target	IND-81-073	./.	./.	./.	./.	./.	./.	./.	./.	./.	./.	./.	./.	./.	./.	./.	./.	./.	./.	./.	./.	./.	C/T:40,21	./.	./.	./.	./.	./.	./.	./.	./.	./.	./.	./.	./.	./.	./.	./.	./.	./.	./.	./.	./.	./.	./.	./.	G/T:61,14
	146	Target	Javari-Kabbu	./.	./.	./.	./.	./.	./.	./.	./.	./.	./.	./.	T/C:143,10	./.	G/C:95,11	./.	./.	./.	./.	./.	./.	./.	T/C:44,7	./.	A/A:57	./.	./.	./.	./.	./.	./.	./.	./.	./.	./.	./.	./.	./.	./.	./.	./.	./.	A/A:95	C/C:56	./.	./.	G/T:73,8
	155	Target	Manjav	./.	./.	./.	./.	./.	./.	./.	./.	./.	G/G:134	A/G:156,11	T/C:78,14	T/G:52,7	./.	./.	./.	./.	./.	./.	./.	./.	./.	./.	./.	./.	./.	./.	./.	./.	./.	./.	./.	./.	./.	./.	./.	./.	./.	./.	./.	./.	./.	./.	./.	./.	./.
	160	Target	MOL-6125	./.	./.	./.	./.	./.	C/T:67,10	./.	./.	./.	G/G:56	A/A:67	T/C:198,13	./.	G/G:169	./.	./.	./.	./.	./.	C/T:47,10	./.	T/C:80,16	C/C:110	A/A:59	./.	./.	./.	A/G:63,7	./.	./.	./.	A/C:37,9	./.	./.	./.	./.	./.	./.	./.	./.	./.	A/G:84,69	T/C:29,25	./.	./.	G/G:134
	161	Target	MOL-6446	./.	./.	./.	./.	./.	./.	./.	./.	./.	G/G:81	./.	T/C:114,13	./.	./.	./.	./.	./.	./.	./.	C/T:32,19	./.	./.	./.	./.	./.	./.	./.	./.	./.	./.	./.	./.	./.	./.	./.	./.	./.	./.	./.	./.	./.	A/G:66,6	C/T:48,4	./.	./.	G/G:64
	165	Target	NC-042	./.	./.	./.	./.	./.	./.	./.	./.	./.	./.	A/G:88,8	T/C:64,12	./.	./.	./.	./.	./.	./.	./.	./.	./.	./.	./.	./.	./.	./.	./.	./.	./.	./.	./.	./.	C/G:92,11	./.	./.	./.	./.	./.	./.	./.	./.	./.	./.	./.	./.	./.
	168	Target	NG-26-011	./.	./.	./.	./.	./.	./.	./.	./.	./.	G/G:109	A/G:129,10	./.	./.	./.	./.	./.	./.	./.	./.	./.	./.	./.	./.	A/A:53	./.	./.	./.	./.	./.	./.	./.	./.	./.	./.	./.	./.	./.	./.	./.	./.	./.	./.	C/C:55	./.	./.	G/T:63,5
	169	Target	NG-28-020	./.	./.	./.	./.	./.	./.	./.	./.	A/A:93	G/G:188	A/G:198,16	T/C:128,8	./.	G/C:51,7	./.	./.	./.	./.	./.	./.	./.	T/C:64,11	./.	A/A:75	./.	./.	./.	./.	A/A:54	./.	./.	A/C:45,13	./.	./.	./.	./.	./.	./.	./.	./.	./.	./.	./.	./.	./.	G/T:89,11
	171	Target	NG-28-033	./.	./.	./.	./.	./.	./.	./.	./.	A/C:56,5	G/G:133	A/A:164	T/C:138,8	T/T:56	./.	./.	./.	./.	./.	./.	./.	./.	T/C:32,24	./.	A/A:51	./.	./.	./.	./.	./.	./.	./.	./.	./.	./.	./.	./.	./.	./.	./.	./.	./.	./.	./.	./.	./.	G/G:106
	172	Target	NG-28-062	./.	./.	./.	./.	./.	./.	./.	./.	./.	G/G:64	./.	T/C:174,19	./.	G/G:162	./.	./.	./.	./.	./.	./.	./.	./.	./.	./.	./.	./.	./.	./.	./.	./.	./.	./.	./.	./.	./.	./.	./.	./.	./.	./.	./.	./.	./.	./.	./.	./.
	177	Target	NG-28-285	./.	./.	./.	./.	./.	./.	./.	./.	A/C:59,6	./.	A/G:136,12	T/C:136,15	./.	G/C:53,9	./.	./.	./.	./.	./.	./.	./.	T/C:46,26	C/C:63	./.	./.	./.	./.	./.	./.	./.	./.	./.	./.	./.	./.	./.	./.	./.	./.	./.	./.	A/G:54,11	C/T:49,3	./.	./.	G/T:63,9
	181	Target	NG-51-099	./.	./.	./.	./.	./.	./.	./.	./.	A/C:40,14	G/G:75	A/A:92	T/C:74,5	./.	./.	./.	./.	./.	./.	./.	./.	./.	./.	./.	./.	./.	./.	./.	./.	./.	./.	./.	./.	C/G:52,3	./.	./.	./.	./.	./.	./.	./.	./.	./.	./.	./.	./.	./.
	182	Target	NG-51-105	./.	./.	./.	./.	./.	C/T:75,26	./.	./.	A/C:60,9	./.	A/A:95	./.	T/G:40,13	G/G:223	./.	./.	./.	./.	./.	C/T:75,36	./.	T/C:72,36	C/C:144	A/A:97	./.	./.	./.	A/G:94,5	./.	./.	./.	A/C:44,8	./.	./.	./.	./.	./.	./.	./.	./.	./.	A/G:200,27	C/T:77,9	./.	./.	G/G:172
	194	Target	NG-77-081	./.	./.	./.	./.	./.	C/T:69,15	./.	./.	./.	./.	A/A:119	T/C:259,16	./.	G/G:201	./.	./.	./.	./.	./.	C/T:70,37	./.	T/C:41,35	C/C:96	A/A:73	./.	./.	./.	A/A:80	A/A:69	./.	./.	./.	./.	./.	./.	./.	./.	./.	./.	./.	./.	A/A:180	C/C:66	./.	./.	G/G:140
	195	Target	NG-77-107	./.	./.	./.	./.	./.	C/T:67,15	./.	./.	A/C:43,21	G/T:58,9	A/G:82,7	./.	T/G:48,13	G/C:153,9	./.	./.	./.	./.	./.	C/T:69,19	./.	T/C:63,18	./.	A/A:94	./.	./.	./.	./.	A/G:63,4	./.	./.	C/A:44,27	./.	./.	./.	./.	./.	./.	./.	./.	./.	A/G:186,10	C/T:93,4	./.	./.	./.
	196	Target	NG-77-135	./.	./.	./.	./.	./.	./.	./.	./.	A/C:46,7	./.	A/A:154	T/C:109,13	T/G:38,19	./.	./.	./.	./.	./.	./.	./.	./.	./.	./.	A/A:56	./.	./.	./.	./.	./.	./.	./.	./.	./.	./.	./.	./.	./.	./.	./.	./.	./.	./.	./.	./.	./.	./.
	198	Target	NG-77-196	./.	./.	./.	./.	./.	./.	./.	./.	./.	G/T:152,36	./.	./.	./.	./.	./.	./.	./.	./.	./.	./.	./.	T/C:41,34	C/A:54,7	./.	./.	./.	./.	./.	./.	./.	./.	./.	./.	./.	./.	./.	./.	./.	./.	./.	./.	A/A:64	./.	./.	./.	./.
	201	Target	Ogles-Selection	./.	./.	./.	./.	./.	C/T:74,10	./.	./.	A/A:71	./.	A/A:82	T/C:335,14	T/G:58,30	G/G:232	./.	./.	./.	./.	./.	C/T:92,23	./.	T/C:75,21	C/C:112	./.	./.	./.	./.	A/G:80,19	A/G:51,13	./.	./.	./.	./.	./.	./.	./.	./.	./.	./.	./.	./.	A/G:127,34	C/T:70,3	./.	./.	G/G:146
	202	Target	Oi-Kung	./.	./.	./.	./.	./.	./.	./.	./.	A/A:77	G/G:244	A/A:297	./.	T/G:50,17	G/G:64	./.	./.	./.	./.	./.	C/T:49,13	./.	T/C:42,22	./.	A/A:52	./.	./.	./.	./.	A/A:55	./.	./.	C/A:31,26	./.	./.	./.	./.	./.	./.	./.	./.	./.	A/A:57	C/C:51	./.	./.	G/G:146
	204	Target	Padangsche-Dark-Red	./.	./.	./.	./.	./.	./.	./.	./.	A/C:60,6	G/G:200	./.	T/C:176,17	T/G:58,5	./.	./.	./.	./.	./.	./.	C/T:39,12	./.	T/C:29,24	./.	./.	./.	./.	./.	./.	./.	./.	./.	./.	./.	./.	./.	./.	./.	./.	./.	./.	./.	A/G:73,6	./.	./.	./.	G/G:110
	212	Target	Pepe-Cuca	./.	./.	./.	./.	./.	./.	./.	./.	A/C:38,28	G/T:54,10	A/G:67,4	T/C:229,12	T/G:32,28	G/C:168,21	./.	./.	./.	./.	./.	C/T:48,3	./.	./.	./.	./.	./.	./.	./.	A/A:82	./.	./.	./.	./.	./.	./.	./.	./.	./.	./.	./.	./.	./.	./.	./.	./.	./.	./.
	213	Target	P-MAG-84-02	./.	./.	./.	./.	./.	./.	./.	./.	./.	G/G:209	A/G:237,19	T/C:133,12	./.	G/C:47,9	./.	./.	./.	./.	./.	C/T:42,11	./.	T/C:36,22	C/C:58	A/A:56	./.	./.	./.	./.	A/G:51,11	./.	./.	./.	C/G:95,11	./.	./.	./.	./.	./.	./.	./.	./.	A/G:56,9	C/T:46,6	./.	./.	G/T:83,6
	214	Target	P-MAG-84-28	./.	./.	./.	./.	./.	C/T:122,71	./.	./.	./.	G/G:160	A/A:150	T/C:255,42	T/T:82	G/G:356	./.	./.	./.	./.	./.	C/T:60,36	./.	T/C:51,44	C/C:96	A/A:129	./.	./.	./.	./.	A/G:101,5	./.	./.	A/C:69,38	./.	./.	./.	./.	./.	./.	./.	./.	./.	A/G:54,5	C/T:97,21	./.	./.	G/G:521
	227	Target	Ragnar	./.	./.	./.	./.	./.	./.	./.	./.	./.	G/G:131	A/G:154,14	T/C:103,16	./.	./.	./.	./.	./.	./.	./.	./.	./.	./.	C/C:51	./.	./.	./.	./.	./.	./.	./.	./.	./.	C/G:85,5	./.	./.	./.	./.	./.	./.	./.	./.	./.	./.	./.	./.	G/T:73,4
	228	Target	RSB-90-22	./.	./.	./.	./.	./.	./.	./.	./.	./.	./.	A/G:185,18	T/C:85,12	./.	./.	./.	./.	./.	./.	./.	./.	./.	./.	./.	./.	./.	./.	./.	./.	./.	./.	./.	./.	./.	./.	./.	./.	./.	./.	./.	./.	./.	./.	./.	./.	./.	G/T:55,3
	229	Target	S.-kanashiroi	./.	./.	./.	./.	./.	./.	./.	./.	A/A:60	G/G:125	A/G:123,29	T/C:108,22	./.	./.	./.	./.	./.	./.	./.	./.	./.	./.	./.	./.	./.	./.	./.	./.	./.	./.	./.	./.	C/G:137,12	./.	./.	./.	./.	./.	./.	./.	./.	./.	./.	./.	./.	G/T:56,12
	231	Target	S.-officinarum-(8276)	./.	./.	./.	./.	./.	./.	./.	./.	A/A:76	G/G:124	A/G:132,15	T/C:60,16	./.	./.	./.	./.	./.	./.	./.	./.	./.	./.	./.	./.	./.	./.	./.	./.	./.	./.	./.	./.	C/G:91,4	./.	./.	./.	./.	./.	./.	./.	./.	./.	./.	./.	./.	./.
	232	Target	S.-officinarum-(8284)	./.	./.	./.	./.	./.	C/T:175,55	./.	./.	A/C:179,18	G/G:256	A/A:295	./.	T/G:80,35	G/G:443	./.	./.	./.	./.	./.	C/T:150,77	./.	T/C:172,118	C/C:365	A/G:189,19	./.	./.	./.	./.	./.	./.	./.	./.	C/G:69,3	./.	./.	./.	./.	./.	./.	./.	./.	A/G:502,34	./.	./.	./.	G/G:477
	248	Target	SES-264	./.	./.	./.	./.	./.	C/T:81,27	./.	./.	A/A:103	G/G:124	A/G:129,16	T/C:287,22	T/G:62,17	G/C:211,35	./.	./.	./.	./.	./.	C/T:59,32	./.	T/C:87,44	C/C:149	A/A:137	./.	./.	./.	A/G:105,9	A/G:105,7	./.	./.	T/C:56,53	./.	./.	./.	./.	./.	./.	./.	./.	./.	A/G:181,31	C/T:127,7	./.	./.	G/T:177,18
	264	Target	SM-7916	./.	./.	./.	./.	./.	C/T:58,6	./.	./.	A/C:47,16	G/T:85,4	A/A:105	./.	T/G:43,11	G/G:165	./.	./.	./.	./.	./.	C/T:43,26	./.	T/C:41,18	C/C:81	A/A:100	./.	./.	./.	A/A:57	A/A:95	./.	./.	A/C:47,29	./.	./.	./.	./.	./.	./.	./.	./.	./.	A/A:192	C/C:76	./.	./.	G/G:154
	266	Target	SM-8136	./.	./.	./.	./.	./.	./.	./.	./.	./.	G/T:51,5	A/A:66	./.	./.	G/G:84	./.	./.	./.	./.	./.	./.	./.	./.	C/C:50	./.	./.	./.	./.	./.	A/A:50	./.	./.	./.	./.	./.	./.	./.	./.	./.	./.	./.	./.	A/A:77	./.	./.	./.	./.
	268	Target	Spaansch	./.	./.	./.	./.	./.	./.	./.	./.	A/C:41,9	G/T:93,12	A/A:125	./.	./.	./.	./.	./.	./.	./.	./.	./.	./.	./.	./.	./.	./.	./.	./.	./.	./.	./.	./.	./.	C/G:59,4	./.	./.	./.	./.	./.	./.	./.	./.	./.	./.	./.	./.	G/G:63
	270	Target	Sylva	./.	./.	./.	./.	./.	C/T:46,6	./.	./.	./.	G/G:83	A/A:110	T/C:200,11	./.	G/G:168	./.	./.	./.	./.	./.	C/T:55,13	./.	T/C:54,20	./.	A/A:57	./.	./.	./.	A/G:60,7	./.	./.	./.	A/C:30,26	./.	./.	./.	./.	./.	./.	./.	./.	./.	A/G:176,18	./.	./.	./.	G/G:146
	276	Target	Timor-Wild	./.	./.	./.	./.	./.	./.	./.	./.	A/C:60,3	G/G:166	A/A:218	T/C:138,6	./.	./.	./.	./.	./.	./.	./.	./.	./.	T/C:60,9	C/C:55	A/A:52	./.	./.	./.	./.	A/G:54,13	./.	./.	A/C:50,22	C/G:57,8	./.	./.	./.	./.	./.	./.	./.	./.	A/G:49,10	./.	./.	./.	G/G:104
	278	Target	UM-68-015	./.	./.	./.	./.	./.	./.	./.	./.	./.	G/G:86	A/A:110	T/C:98,9	./.	G/G:63	./.	./.	./.	./.	./.	C/T:58,8	./.	./.	C/C:66	./.	./.	./.	./.	./.	./.	./.	./.	./.	./.	./.	./.	./.	./.	./.	./.	./.	./.	./.	C/T:46,4	./.	./.	G/G:94
	280	Target	Unknown-(1995:-R37-P070)	./.	./.	./.	./.	./.	./.	./.	./.	A/C:45,21	G/G:64	A/A:76	T/C:197,11	T/G:44,13	G/G:146	./.	./.	./.	./.	./.	C/T:60,14	./.	T/C:72,18	C/C:97	A/A:62	./.	./.	./.	A/A:55	./.	./.	./.	./.	./.	./.	./.	./.	./.	./.	./.	./.	./.	A/A:129	C/C:64	./.	./.	G/G:105
	281	Target	Unknown-(1995:-R37-P071)	./.	./.	./.	./.	./.	./.	./.	./.	A/A:61	G/G:138	A/A:166	T/C:102,19	T/G:36,18	./.	./.	./.	./.	./.	./.	./.	./.	T/C:38,16	./.	./.	./.	./.	./.	./.	./.	./.	./.	./.	./.	./.	./.	./.	./.	./.	./.	./.	./.	A/G:41,9	./.	./.	./.	G/G:70
	282	Target	Unknown-(1995:-R43-P023)	./.	./.	./.	./.	./.	C/T:42,13	./.	./.	./.	./.	./.	T/C:159,14	./.	G/C:123,6	./.	./.	./.	./.	./.	C/T:50,15	./.	./.	C/C:73	A/A:70	./.	./.	./.	./.	A/A:52	./.	./.	./.	./.	./.	./.	./.	./.	./.	./.	./.	./.	A/G:106,8	./.	./.	./.	./.
	283	Target	Unknown-(1995:-R45-P072)	./.	./.	./.	./.	./.	./.	./.	./.	./.	./.	A/G:65,3	./.	./.	G/C:171,11	./.	./.	./.	./.	./.	C/T:45,21	./.	T/C:31,28	C/C:69	./.	./.	./.	./.	A/A:67	./.	./.	./.	./.	./.	./.	./.	./.	./.	./.	./.	./.	./.	A/A:97	C/C:73	./.	./.	G/G:65
	284	Target	Unknown-(1995:-R45-P109)	./.	./.	./.	./.	./.	./.	./.	./.	./.	G/G:174	A/A:216	T/C:95,9	./.	./.	./.	./.	./.	./.	./.	./.	./.	./.	./.	./.	./.	./.	./.	./.	./.	./.	./.	./.	./.	./.	./.	./.	./.	./.	./.	./.	./.	./.	./.	./.	./.	./.
	285	Target	Unknown-(1995:-R45-P120)	./.	./.	./.	./.	./.	./.	./.	./.	A/C:82,10	G/T:116,5	A/A:148	T/C:132,21	T/G:34,19	G/G:52	./.	./.	./.	./.	./.	./.	./.	T/C:54,22	C/A:70,4	A/A:50	./.	./.	./.	./.	./.	./.	./.	./.	C/G:116,17	./.	./.	./.	./.	./.	./.	./.	./.	./.	./.	./.	./.	G/G:83
	286	Target	Unknown-(1995:-R45-P123)	./.	./.	./.	./.	./.	C/T:60,16	./.	./.	A/C:67,10	G/G:117	./.	T/C:249,14	T/G:63,13	G/C:159,11	./.	./.	./.	./.	./.	C/T:71,31	./.	C/T:52,48	./.	A/A:123	./.	./.	./.	A/G:90,4	A/G:86,5	./.	./.	T/C:69,24	./.	./.	./.	./.	./.	./.	./.	./.	./.	A/G:176,38	C/T:86,12	./.	./.	./.
	287	Target	Unknown-(1995:-R55-P07)	./.	./.	./.	./.	./.	./.	./.	./.	./.	./.	A/A:164	T/C:147,9	./.	G/G:52	./.	./.	./.	./.	./.	./.	./.	T/C:48,10	./.	./.	./.	./.	./.	./.	./.	./.	./.	./.	C/C:58	./.	./.	./.	./.	./.	./.	./.	./.	./.	./.	./.	./.	G/G:86
	288	Target	Unknown-(1995:-R56-P50)	./.	./.	./.	./.	./.	./.	./.	./.	./.	G/G:123	A/G:133,20	T/C:126,10	./.	./.	./.	./.	./.	./.	./.	./.	./.	./.	./.	./.	./.	./.	./.	./.	./.	./.	./.	./.	C/G:86,6	./.	./.	./.	./.	./.	./.	./.	./.	A/G:45,10	./.	./.	./.	G/T:45,5
	289	Target	Unknown-(1995:-R65-P13)	./.	./.	./.	./.	./.	C/T:66,28	./.	./.	./.	G/T:71,6	./.	T/C:291,16	./.	G/C:222,14	./.	./.	./.	./.	./.	C/T:57,49	./.	T/C:59,32	C/C:107	A/A:88	./.	./.	./.	./.	A/G:57,5	./.	./.	A/C:63,10	./.	./.	./.	./.	./.	./.	./.	./.	./.	A/G:179,33	C/T:91,5	./.	./.	./.
	290	Target	Unknown-(1995:-R65-P18)	./.	./.	./.	./.	./.	./.	./.	./.	A/C:70,5	./.	A/A:103	./.	T/G:47,18	G/G:293	./.	./.	./.	./.	./.	C/T:124,22	./.	T/C:55,23	C/C:81	./.	./.	./.	./.	A/G:95,8	./.	./.	./.	./.	./.	./.	./.	./.	./.	./.	./.	./.	./.	./.	./.	./.	./.	G/G:50
	293	Target	Unknown-(1995:-R65-P39)	./.	./.	./.	./.	./.	./.	./.	./.	./.	G/G:103	A/G:117,11	T/C:90,26	./.	./.	./.	./.	./.	./.	./.	./.	./.	./.	./.	./.	./.	./.	./.	./.	./.	./.	./.	./.	./.	./.	./.	./.	./.	./.	./.	./.	./.	./.	./.	./.	./.	./.
	294	Target	Unknown-(1995:-R65-P47)	./.	./.	./.	./.	./.	C/T:70,16	./.	./.	A/C:50,5	./.	./.	T/C:254,25	T/G:43,10	G/C:174,12	./.	./.	./.	./.	./.	C/T:43,18	./.	T/C:60,42	C/C:104	A/A:60	./.	./.	./.	A/G:59,9	A/G:46,6	./.	./.	./.	./.	./.	./.	./.	./.	./.	./.	./.	./.	A/G:141,19	C/T:57,4	./.	./.	./.
	295	Target	Unknown-(2008:-R45-P059)	./.	./.	./.	./.	./.	./.	./.	./.	A/C:62,11	G/T:136,17	A/G:172,12	T/C:84,7	./.	./.	./.	./.	./.	./.	./.	./.	./.	./.	./.	./.	./.	./.	./.	./.	./.	./.	./.	./.	./.	./.	./.	./.	./.	./.	./.	./.	./.	./.	./.	./.	./.	G/T:62,4
	297	Target	Unknown-(2008:-R45-P107)	./.	./.	./.	./.	./.	./.	./.	./.	A/C:70,10	G/G:172	A/G:175,40	T/C:173,16	T/T:70	./.	./.	./.	./.	./.	./.	./.	./.	./.	C/C:58	./.	./.	./.	./.	./.	A/G:56,4	./.	./.	./.	./.	./.	./.	./.	./.	./.	./.	./.	./.	A/G:47,6	./.	./.	./.	G/T:77,19
	332	Target	US-67-037-01	./.	./.	./.	./.	./.	./.	./.	./.	A/C:61,4	G/T:150,10	A/G:165,27	T/C:167,7	T/G:36,36	./.	./.	./.	./.	./.	./.	./.	./.	T/C:51,12	./.	./.	./.	./.	./.	./.	./.	./.	./.	./.	./.	./.	./.	./.	./.	./.	./.	./.	./.	./.	./.	./.	./.	./.
	340	Target	Yuegsen	./.	./.	./.	./.	./.	C/T:72,10	./.	./.	A/C:60,8	G/G:80	./.	T/C:281,20	T/T:57	G/C:226,14	./.	./.	./.	./.	./.	C/T:84,13	./.	T/C:89,18	C/C:101	A/A:113	./.	./.	./.	A/G:100,7	./.	./.	./.	A/C:49,33	./.	./.	./.	./.	./.	./.	./.	./.	./.	A/G:218,14	./.	./.	./.	./.
S. EDULE	28	Target	SE-078-EH1	G/T:381,354	G/A:425,115	A/C:105,15	./.	./.	./.	T/C:285,208	T/C:153,60	./.	G/G:138	A/A:106	./.	./.	./.	./.	A/A:304	A/A:284	./.	./.	./.	C/C:101	T/T:175	C/C:362	A/A:239	A/A:79	./.	./.	./.	./.	./.	./.	./.	C/C:51	./.	./.	T/T:104	C/C:921	A/A:549	./.	./.	./.	./.	./.	./.	./.	./.
MISCANTHUS	85	Target	Fiji-59	./.	./.	./.	./.	./.	./.	./.	./.	A/G:60,7	./.	A/G:70,10	T/C:160,13	T/G:52,6	G/C:147,13	./.	./.	./.	./.	./.	C/T:62,16	./.	T/C:40,27	C/C:82	A/G:44,8	./.	./.	./.	A/A:79	A/G:47,6	./.	./.	T/A:54,4	./.	./.	./.	./.	./.	./.	./.	./.	./.	A/G:130,27	./.	./.	./.	./.
	90	Target	H-53-4596	./.	./.	./.	./.	./.	C/C:51	./.	./.	G/A:63,47	./.	./.	T/T:391	T/G:57,9	G/G:161	./.	./.	./.	./.	./.	./.	./.	./.	./.	./.	./.	./.	./.	A/A:74	./.	./.	./.	./.	C/C:52	./.	./.	./.	./.	./.	./.	./.	./.	./.	./.	./.	./.	G/G:65
	148	Target	Karenko	./.	./.	./.	./.	./.	C/C:70	./.	./.	A/G:58,26	./.	./.	T/T:294	T/G:47,5	G/G:92	./.	./.	./.	./.	./.	./.	./.	T/T:92	C/C:141	A/A:63	./.	./.	./.	A/A:121	./.	./.	./.	T/T:76	./.	./.	./.	./.	./.	./.	./.	./.	./.	A/A:194	./.	./.	./.	G/G:112
	17	Target	Misc-floridus-miami	G/G:740	G/G:436	A/A:175	C/C:59	C/C:59	C/C:36	C/C:763	C/C:162	./.	G/G:124	T/T:72	./.	./.	./.	./.	./.	./.	./.	./.	./.	C/C:208	T/T:322	C/C:619	A/A:484	A/A:162	./.	./.	./.	./.	./.	./.	./.	C/C:34	./.	./.	T/T:202	C/C:165	C/C:164	./.	./.	./.	./.	./.	./.	./.	./.
	22	Target	NG-77-022-B1	G/G:415	G/G:276	A/A:109	./.	./.	C/C:40	C/C:303	C/C:63	./.	./.	./.	./.	./.	./.	T/T:63	./.	./.	./.	./.	./.	C/C:139	T/T:182	C/C:541	A/A:213	A/A:51	./.	./.	./.	./.	./.	./.	./.	./.	./.	./.	./.	C/C:109	C/C:99	./.	./.	./.	./.	./.	./.	./.	./.
	318	Target	US-56-0022-03	./.	./.	./.	./.	./.	./.	./.	./.	./.	G/G:59	T/A:69,4	T/T:128	./.	./.	./.	./.	./.	./.	./.	./.	./.	./.	C/C:51	./.	./.	./.	./.	A/A:50	./.	./.	./.	./.	./.	./.	./.	./.	./.	./.	./.	./.	./.	./.	./.	./.	./.	G/G:70
	329	Target	US-64-004-02	./.	./.	./.	./.	./.	./.	./.	./.	./.	./.	./.	T/T:56	./.	./.	./.	./.	./.	./.	./.	./.	./.	./.	./.	./.	./.	./.	./.	./.	./.	./.	./.	./.	./.	./.	./.	./.	./.	./.	./.	./.	./.	./.	./.	./.	./.	./.
	330	Target	US-64-007-01	./.	./.	./.	./.	./.	./.	./.	./.	G/A:50,31	./.	./.	T/T:330	./.	G/G:85	./.	./.	./.	./.	./.	./.	./.	./.	./.	./.	./.	./.	./.	./.	./.	./.	./.	./.	./.	./.	./.	./.	./.	./.	./.	./.	./.	./.	./.	./.	./.	./.
	333	Target	US-71-0017	./.	./.	./.	./.	./.	./.	./.	./.	A/G:41,25	./.	./.	T/T:139	./.	./.	./.	./.	./.	./.	./.	./.	./.	T/T:95	C/C:67	./.	./.	./.	./.	A/A:83	A/A:54	./.	./.	./.	./.	./.	./.	./.	./.	./.	./.	./.	./.	A/A:78	./.	./.	./.	G/G:67
OTHER GENUS	128	Target	IND-81-047	./.	./.	./.	./.	./.	./.	./.	./.	A/A:56	./.	./.	T/T:130	./.	./.	./.	./.	./.	./.	./.	./.	./.	./.	C/C:52	./.	./.	./.	./.	A/A:80	./.	./.	./.	./.	./.	./.	./.	./.	./.	./.	./.	./.	./.	./.	./.	./.	./.	./.
	130	Target	IND-81-062	./.	./.	./.	./.	./.	./.	./.	./.	./.	G/G:50	T/T:66	T/T:80	./.	./.	./.	./.	./.	./.	./.	./.	./.	./.	./.	./.	./.	./.	./.	./.	./.	./.	./.	./.	C/C:84	./.	./.	./.	./.	./.	./.	./.	./.	./.	./.	./.	./.	./.
	139	Target	IND-81-161	./.	./.	./.	./.	./.	C/C:87	./.	./.	./.	./.	./.	T/T:166	./.	G/G:65	./.	./.	./.	./.	./.	./.	./.	T/T:86	C/C:144	./.	./.	./.	./.	./.	./.	./.	./.	T/T:61	./.	./.	./.	./.	./.	./.	./.	./.	./.	A/A:124	C/C:93	./.	./.	./.
	145	Target	Isiolo	./.	./.	./.	./.	./.	./.	./.	./.	A/A:59	./.	./.	T/T:79	./.	./.	./.	./.	./.	./.	./.	./.	./.	./.	C/C:53	./.	./.	./.	./.	A/G:53,12	./.	./.	./.	./.	./.	./.	./.	./.	./.	./.	./.	./.	./.	./.	./.	./.	./.	./.
	147	Target	Kalimpong	./.	./.	./.	./.	./.	C/C:121	./.	./.	./.	./.	T/T:70	T/T:70	./.	G/G:70	./.	./.	./.	./.	./.	./.	./.	T/T:56	./.	./.	./.	./.	./.	./.	A/A:73	./.	./.	./.	./.	./.	./.	./.	./.	./.	./.	./.	./.	./.	C/C:76	./.	./.	./.
	149	Target	Karenko-Large	./.	./.	./.	./.	./.	./.	./.	./.	./.	./.	./.	T/T:118	./.	./.	./.	./.	./.	./.	./.	./.	./.	./.	./.	./.	./.	./.	./.	./.	A/A:53	./.	./.	./.	./.	./.	./.	./.	./.	./.	./.	./.	./.	A/A:62	./.	./.	./.	./.
	157	Target	Matna-Shahj	./.	./.	./.	./.	./.	./.	./.	./.	./.	./.	./.	T/T:55	./.	./.	./.	./.	./.	./.	./.	./.	./.	./.	./.	./.	./.	./.	./.	A/A:54	./.	./.	./.	./.	C/C:83	./.	./.	./.	./.	./.	./.	./.	./.	./.	./.	./.	./.	./.
	250	Target	SES-288	./.	./.	./.	./.	./.	C/C:53	./.	./.	A/A:67	./.	./.	./.	./.	./.	./.	./.	./.	./.	./.	./.	./.	./.	./.	./.	./.	./.	./.	A/A:74	./.	./.	./.	./.	./.	./.	./.	./.	./.	./.	./.	./.	./.	./.	./.	./.	./.	./.
	254	Target	SES-305	./.	./.	./.	./.	./.	C/C:55	./.	./.	./.	./.	./.	./.	./.	./.	./.	./.	./.	./.	./.	C/C:57	./.	./.	./.	./.	./.	./.	./.	A/A:70	./.	./.	./.	./.	./.	./.	./.	./.	./.	./.	./.	./.	./.	A/A:93	./.	./.	./.	./.
	300	Target	Unknown-(2009:-R37-P047)	./.	./.	./.	./.	./.	./.	./.	./.	A/A:76	./.	./.	T/T:183	T/G:67,4	G/G:55	./.	./.	./.	./.	./.	C/C:50	./.	T/T:89	C/C:85	./.	./.	./.	./.	./.	./.	./.	./.	./.	./.	./.	./.	./.	./.	./.	./.	./.	./.	./.	C/C:75	./.	./.	G/G:79
	302	Target	Unknown-(2009:-R37-P050)	./.	./.	./.	./.	./.	C/C:100	./.	./.	./.	./.	./.	T/T:120	./.	G/G:51	./.	./.	./.	./.	./.	./.	./.	T/T:65	C/C:106	./.	./.	./.	./.	A/A:56	./.	./.	./.	./.	./.	./.	./.	./.	./.	./.	./.	./.	./.	A/A:96	./.	./.	./.	./.
	304	Target	Unknown-(2009:-R37-P054)	./.	./.	./.	./.	./.	C/C:53	./.	./.	./.	./.	./.	T/T:113	./.	./.	./.	./.	./.	./.	./.	./.	./.	T/T:68	C/C:119	./.	./.	./.	./.	A/G:47,6	./.	./.	./.	T/C:48,3	./.	./.	./.	./.	./.	./.	./.	./.	./.	A/A:96	./.	./.	./.	./.
	305	Target	Unknown-(2009:-R37-P055)	./.	./.	./.	./.	./.	C/C:52	./.	./.	A/A:55	./.	T/A:61,5	T/T:100	./.	./.	./.	./.	./.	./.	./.	./.	./.	./.	C/C:52	./.	./.	./.	./.	A/A:60	./.	./.	./.	./.	./.	./.	./.	./.	./.	./.	./.	./.	./.	./.	./.	./.	./.	./.
	310	Target	Unknown-(2009:-R37-P075)	./.	./.	./.	./.	./.	C/C:74	./.	./.	./.	./.	./.	T/T:102	./.	./.	./.	./.	./.	./.	./.	./.	./.	./.	./.	./.	./.	./.	./.	A/G:116,5	./.	./.	./.	T/T:51	./.	./.	./.	./.	./.	./.	./.	./.	./.	A/A:125	./.	./.	./.	./.
	312	Target	Unknown-(2009:-R43-P074)	./.	./.	./.	./.	./.	C/C:82	./.	./.	A/A:56	./.	./.	T/T:118	./.	./.	./.	./.	./.	./.	./.	C/C:91	./.	T/T:82	C/C:124	./.	./.	./.	./.	A/A:149	A/A:54	./.	./.	T/T:56	./.	./.	./.	./.	./.	./.	./.	./.	./.	A/A:141	./.	./.	./.	./.
	313	Target	Unknown-(2009:-R43-P092)	./.	./.	./.	./.	./.	./.	./.	./.	./.	./.	./.	T/T:116	./.	./.	./.	./.	./.	./.	./.	./.	./.	./.	./.	./.	./.	./.	./.	./.	./.	./.	./.	./.	./.	./.	./.	./.	./.	./.	./.	./.	./.	./.	./.	./.	./.	./.
	320	Target	US-56-271-02	./.	./.	./.	./.	./.	C/T:226,125	./.	./.	./.	G/G:215	A/G:197,24	T/C:224,92	./.	G/C:371,28	./.	./.	./.	./.	./.	C/T:109,57	./.	T/C:100,41	C/C:139	A/A:216	./.	./.	./.	./.	A/G:155,26	./.	./.	T/A:86,20	./.	./.	./.	./.	./.	./.	./.	./.	./.	A/G:91,23	C/T:111,53	./.	./.	G/T:528,85
	321	Target	US-57-003-03	./.	./.	./.	./.	./.	./.	./.	./.	A/A:83	./.	./.	T/T:137	./.	G/G:58	./.	./.	./.	./.	./.	./.	./.	T/T:54	C/C:68	./.	./.	./.	./.	./.	./.	./.	./.	./.	./.	./.	./.	./.	./.	./.	./.	./.	./.	./.	./.	./.	./.	./.
	322	Target	US-57-005-02	./.	./.	./.	./.	./.	C/C:86	./.	./.	./.	./.	./.	T/T:130	./.	G/G:50	./.	./.	./.	./.	./.	./.	./.	./.	C/C:92	./.	./.	./.	./.	A/A:70	A/A:61	./.	./.	./.	./.	./.	./.	./.	./.	./.	./.	./.	./.	A/A:109	C/C:59	./.	./.	./.
	323	Target	US-57-060-02	./.	./.	./.	./.	./.	C/C:87	./.	./.	./.	G/G:56	T/T:62	./.	./.	./.	./.	./.	./.	./.	./.	C/C:53	./.	./.	./.	./.	./.	./.	./.	./.	A/A:91	./.	./.	./.	./.	./.	./.	./.	./.	./.	./.	./.	./.	./.	C/C:56	./.	./.	./.
	324	Target	US-58-005-03	./.	./.	./.	./.	./.	C/C:53	./.	./.	./.	G/G:89	./.	T/T:141	./.	./.	./.	./.	./.	./.	./.	C/C:64	./.	T/T:70	C/C:79	./.	./.	./.	./.	A/A:120	A/A:71	./.	./.	./.	./.	./.	./.	./.	./.	./.	./.	./.	./.	./.	./.	./.	./.	./.
	326	Target	US-61-012-01	./.	./.	./.	./.	./.	./.	./.	./.	./.	./.	./.	T/T:68	./.	./.	./.	./.	./.	./.	./.	./.	./.	./.	./.	./.	./.	./.	./.	A/G:78,5	./.	./.	./.	./.	C/C:95	./.	./.	./.	./.	./.	./.	./.	./.	./.	./.	./.	./.	./.
	327	Target	US-63-017	./.	./.	./.	./.	./.	C/C:58	./.	./.	./.	./.	./.	T/T:65	./.	./.	./.	./.	./.	./.	./.	C/C:52	./.	./.	C/C:68	./.	./.	./.	./.	A/A:69	./.	./.	./.	./.	./.	./.	./.	./.	./.	./.	./.	./.	./.	A/A:95	./.	./.	./.	./.
	328	Target	US-63-052	./.	./.	./.	./.	./.	./.	./.	./.	./.	./.	T/T:57	./.	./.	./.	./.	./.	./.	./.	./.	./.	./.	./.	./.	./.	./.	./.	./.	./.	./.	./.	./.	./.	C/C:52	./.	./.	./.	./.	./.	./.	./.	./.	./.	./.	./.	./.	./.
	331	Target	US-67-009-02	./.	./.	./.	./.	./.	C/C:83	./.	./.	./.	./.	./.	T/T:91	./.	G/G:56	./.	./.	./.	./.	./.	C/C:52	./.	T/T:59	C/C:103	./.	./.	./.	./.	A/A:58	./.	./.	./.	T/T:50	./.	./.	./.	./.	./.	./.	./.	./.	./.	A/A:101	./.	./.	./.	./.
[truncated: 39 more columns]
