# Supplementary material for: Three founding ancestral genomes involved in the origin of sugarcane
Source: Ann Bot. 2021 Feb 26;127(6):827–40. doi: 10.1093/aob/mcab008 (PMC8103802; doi:10.1093/aob/mcab008)
Supplement: mcab008_suppl_Supplementary_Table_S6 [file mcab008_suppl_supplementary_table_s6.xls]

## Sheet: No ances
Table S6: Distribution of the SNPs specific to each of the three groups of haplotypes/BACs in the Rpa1 region and in representatives of the Saccharum diversity
SNPs specific to the three groups are coloured (green for group A, blue for group B and red for group C).
				Position of the SNPs on the monoploid surgarcane reference sequence (Garsmeur et al 2018)
Taxonomy	ID	Data type	BAC/accession names	40595059	40595095	40597651	40597706	40611467	40611622	40611676	40611709	40613641	40634623	40634783	40634846	40638147	40639505	40639591	40641511	40641612	40641667	40652709	40659075	40660156	40660542	40661148	40661202	40661252	40662019	40662206	40662872	40662873	40663621	40663664	40663672	40664073	40664163	40664461	40664548	40664752	40668129	40669156	40669230	40669300
R570 HAPLOTYPES	GROUP A	BAC	Sh_022O20	C/C	C/C	C/C	G/G	A/A	C/C	T/T	A/A	G/G	G/G	T/T	A/A	T/T	T/T	A/A	A/A	A/A	C/C	C/C	T/T	A/A	A/A	G/G	A/A	G/G	G/G	G/G	A/A	C/C	A/A	G/G	A/A	C/C	T/T	G/G	G/G	G/G	C/C	C/C	G/G	A/A
		BAC	Sh_130J24	C/C	C/C	C/C	G/G	A/A	C/C	T/T	A/A	G/G	G/G	T/T	A/A	T/T	T/T	A/A	A/A	A/A	C/C	C/C	T/T	A/A	A/A	G/G	A/A	G/G	G/G	G/G	A/A	C/C	A/A	G/G	A/A	C/C	T/T	G/G	G/G	G/G	C/C	C/C	G/G	A/A
		BAC	Sh_101B12	C/C	C/C	C/C	G/G	A/A	C/C	T/T	A/A	G/G	G/G	T/T	A/A	T/T	T/T	A/A	A/A	A/A	C/C	C/C	T/T	A/A	A/A	G/G	A/A	G/G	G/G	G/G	A/A	C/C	A/A	G/G	A/A	C/C	T/T	G/G	G/G	G/G	C/C	C/C	G/G	A/A
		BAC	Sh_053L01	C/C	C/C	C/C	G/G	A/A	C/C	T/T	A/A	G/G	G/G	T/T	A/A	T/T	T/T	A/A	A/A	A/A	C/C	C/C	T/T	A/A	A/A	G/G	A/A	G/G	G/G	G/G	A/A	C/C	A/A	G/G	A/A	C/C	T/T	G/G	G/G	G/G	C/C	C/C	G/G	A/A
		BAC	Sh_142B14	C/C	C/C	C/C	G/G	A/A	C/C	T/T	A/A	G/G	G/G	T/T	C/C	T/T	T/T	A/A	A/A	A/A	C/C	C/C	T/T	A/A	A/A	G/G	A/A	G/G	A/A	C/C	A/A	C/C	A/A	G/G	A/A	C/C	C/C	G/G	G/G	G/G	C/C	C/C	G/G	A/A
		BAC	Sh_117K09	C/C	C/C	C/C	G/G	A/A	C/C	T/T	A/A	G/G	G/G	T/T	C/C	T/T	T/T	A/A	A/A	A/A	C/C	C/C	T/T	A/A	A/A	G/G	A/A	G/G	A/A	C/C	A/A	C/C	A/A	G/G	A/A	C/C	C/C	G/G	G/G	G/G	C/C	C/C	G/G	A/A
		BAC	Sh_239H20	C/C	C/C	C/C	G/G	A/A	C/C	T/T	A/A	G/G	G/G	T/T	C/C	T/T	T/T	A/A	A/A	A/A	C/C	C/C	T/T	A/A	A/A	G/G	A/A	G/G	A/A	C/C	A/A	C/C	A/A	G/G	A/A	C/C	C/C	G/G	G/G	G/G	C/C	C/C	G/G	A/A
		BAC	Sh_201D09	C/C	C/C	C/C	G/G	A/A	C/C	T/T	A/A	G/G	G/G	T/T	C/C	T/T	T/T	A/A	A/A	A/A	C/C	C/C	T/T	A/A	A/A	G/G	A/A	G/G	A/A	C/C	A/A	C/C	A/A	G/G	A/A	C/C	C/C	G/G	G/G	G/G	C/C	C/C	G/G	A/A
		BAC	Sh_232H22	C/C	C/C	C/C	G/G	A/A	C/C	T/T	A/A	G/G	T/T	T/T	C/C	T/T	A/A	A/A	A/A	A/A	C/C	C/C	T/T	A/A	A/A	G/G	A/A	G/G	A/A	C/C	A/A	C/C	A/A	G/G	A/A	C/C	C/C	G/G	G/G	G/G	C/C	T/T	A/A	A/A
		BAC	Sh_227O17	./.	./.	./.	./.	./.	./.	./.	./.	./.	./.	./.	./.	T/T	A/A	A/A	A/A	A/A	C/C	C/C	T/T	A/A	A/A	G/G	A/A	G/G	A/A	C/C	A/A	C/C	A/A	G/G	A/A	C/C	C/C	G/G	G/G	G/G	C/C	T/T	A/A	A/A
	GROUP B	BAC	Sh_196O13	C/C	C/C	C/C	A/A	A/A	C/C	T/T	A/A	C/C	G/G	C/C	C/C	T/T	T/T	A/A	G/G	G/G	G/G	T/T	T/T	G/G	A/A	T/T	T/T	T/T	A/A	C/C	G/G	T/T	T/T	G/G	A/A	T/T	C/C	A/A	C/C	G/G	C/C	C/C	G/G	A/A
	GROUP C	BAC	Sh_035B09	T/T	G/G	T/T	G/G	G/G	T/T	C/C	G/G	G/G	G/G	T/T	C/C	C/C	T/T	G/G	A/A	A/A	C/C	T/T	G/G	A/A	C/C	T/T	T/T	G/G	A/A	C/C	A/A	C/C	T/T	T/T	C/C	T/T	C/C	A/A	C/C	A/A	T/T	C/C	G/G	G/G
CULTIVARS	6	Target	Co-213-CR2	C/C:272	C/C:271	./.	./.	./.	./.	./.	./.	./.	./.	./.	./.	T/T:170	./.	./.	./.	./.	./.	./.	T/T:514	G/A:135,83	A/A:237	./.	./.	./.	./.	C/C:51	./.	./.	T/A:45,26	G/G:158	A/A:133	T/C:246,184	C/C:403	A/G:239,169	C/G:303,157	./.	./.	./.	./.	./.
	18	Target	MQ76-53	./.	./.	./.	./.	./.	./.	./.	./.	./.	./.	./.	./.	T/T:188	./.	./.	./.	./.	./.	./.	T/G:606,96	A/G:983,96	A/A:238	./.	./.	./.	A/A:414	C/C:157	./.	C/C:80	T/A:221,81	G/G:527	./.	T/C:437,359	C/C:690	A/G:569,105	C/G:698,55	G/G:80	./.	./.	./.	./.
	349	WGS	NA56-79	C/C:145	C/C:155	C/T:75,6	G/A:115,6	A/A:195	C/C:188	T/C:160,15	A/A:182	G/C:140,10	G/T:138,39	T/C:170,18	C/A:141,7	T/T:171	T/T:143	A/A:119	A/G:157,25	A/G:136,18	C/G:128,22	./.	T/T:157	A/G:138,22	./.	G/T:53,25	A/T:88,46	./.	A/G:130,17	./.	./.	./.	A/T:94,61	G/G:171	A/A:178	C/T:85,66	C/T:141,9	A/G:192,75	C/G:309,90	G/A:53,7	C/T:107,17	./.	G/G:164	A/G:154,26
	19	Target	Nco-310-eRcane	./.	./.	./.	./.	./.	./.	./.	./.	./.	./.	./.	./.	T/T:119	./.	./.	./.	./.	./.	./.	T/T:725	A/G:587,129	./.	./.	./.	T/G:67,16	A/A:212	C/C:306	A/A:71	C/C:71	A/T:156,124	G/G:397	./.	T/C:480,441	C/C:678	G/A:191,174	C/G:351,62	G/G:105	./.	./.	./.	./.
	20	Target	Nco-376-AZ5	./.	./.	./.	./.	./.	./.	./.	./.	./.	./.	./.	./.	./.	./.	./.	./.	./.	./.	./.	T/G:566,37	A/G:522,65	A/A:170	./.	./.	G/T:92,78	./.	C/C:329	./.	./.	T/A:74,30	G/G:285	A/A:300	C/T:319,245	C/C:565	A/G:202,71	C/G:179,83	G/G:132	./.	./.	./.	./.
	422	WGS	R570_WGS	C/T:242,75	C/G:240,78	C/T:141,47	G/A:255,28	A/G:205,29	C/T:197,39	T/C:200,54	A/G:212,54	G/C:208,28	G/T:241,63	T/C:299,65	C/A:249,21	T/C:291,61	./.	A/G:302,69	A/G:264,89	A/G:232,66	C/G:272,77	./.	T/G:403,102	A/G:320,112	./.	G/T:149,102	A/T:244,164	./.	A/G:398,46	C/G:168,10	./.	./.	A/T:244,184	G/T:329,88	A/C:331,92	C/T:244,167	C/T:361,32	A/G:474,213	C/G:805,221	G/A:159,28	C/T:346,68	C/T:141,30	G/A:250,53	A/G:226,52
	24	Target	R570-2	C/T:96,58	C/G:82,30	./.	./.	./.	./.	./.	./.	./.	./.	./.	./.	T/C:196,97	./.	./.	./.	./.	./.	C/T:123,20	./.	A/G:670,147	A/C:232,87	./.	./.	G/T:88,39	A/G:354,53	C/C:411	./.	./.	A/T:153,48	G/T:188,39	A/C:191,40	T/C:382,278	./.	A/G:305,277	C/G:336,298	G/A:65,10	./.	./.	./.	./.
	25	Target	R579-1	C/C:185	./.	./.	./.	./.	./.	./.	./.	./.	./.	./.	./.	T/T:211	./.	./.	./.	./.	./.	T/C:64,50	./.	A/G:452,173	A/A:568	./.	./.	G/T:115,90	A/A:107	C/C:113	A/A:81	C/C:81	T/T:232	G/G:310	A/A:254	T/C:1120,256	C/C:962	A/G:72,21	C/G:555,132	G/G:102	./.	./.	./.	./.
S. OFFICINARUM	1	Target	Ashi-Mauritius-BW1	./.	./.	./.	./.	./.	./.	./.	./.	./.	./.	./.	./.	T/T:99	./.	./.	./.	./.	./.	C/C:61	./.	G/A:483,414	./.	./.	./.	G/T:82,67	./.	C/C:52	./.	./.	T/A:70,20	./.	./.	C/T:303,270	C/T:229,42	./.	C/G:189,43	G/G:159	./.	./.	./.	./.
	2	Target	Badila-AI1	./.	./.	./.	./.	./.	./.	./.	./.	./.	./.	./.	./.	T/T:168	./.	./.	./.	./.	./.	./.	T/T:528	G/A:283,202	A/A:369	./.	./.	G/T:68,39	A/A:123	C/C:55	./.	./.	T/T:107	G/G:107	A/A:108	T/C:547,107	./.	./.	C/C:85	./.	./.	./.	./.	./.
	341	WGS	Big_Tanna	C/C:118	C/C:114	C/C:60	G/G:98	A/A:103	C/C:87	T/T:94	A/A:89	G/G:55	G/T:115,40	T/C:137,27	C/C:114	T/T:144	T/T:112	A/A:87	A/G:93,52	A/G:87,31	C/G:98,21	./.	T/T:115	A/G:98,42	A/A:135	G/T:48,23	A/T:90,40	./.	A/A:151	C/C:68	./.	./.	A/T:98,54	G/G:147	A/A:152	C/T:82,56	C/C:132	A/G:145,76	C/G:215,85	G/G:64	C/C:132	C/T:59,11	G/A:135,19	A/A:142
	3	Target	Big-tanna-KM1	./.	./.	./.	./.	./.	./.	./.	./.	./.	./.	./.	./.	T/T:121	./.	./.	./.	./.	./.	./.	T/T:629	A/G:473,197	A/A:318	G/G:61	./.	./.	./.	C/C:96	./.	./.	./.	G/G:68	A/A:68	C/T:593,346	C/C:395	G/A:122,79	C/G:112,67	G/G:131	./.	./.	./.	./.
	4	Target	Black-cheribon-C9-1	C/C:133	./.	./.	./.	./.	./.	./.	./.	./.	./.	./.	./.	T/T:131	./.	./.	./.	./.	./.	./.	./.	G/A:426,206	A/A:272	./.	./.	./.	A/G:172,115	C/G:239,77	./.	./.	T/A:168,86	G/G:185	./.	C/T:339,196	C/T:501,113	A/G:411,101	C/G:229,212	./.	./.	./.	./.	./.
	7	Target	Crystallina-J1	./.	./.	./.	./.	./.	./.	./.	./.	./.	./.	./.	./.	T/T:157	./.	./.	./.	./.	./.	./.	T/T:790	A/G:233,126	./.	./.	./.	G/T:84,38	./.	C/C:88	./.	./.	./.	./.	./.	C/T:390,210	C/C:433	A/G:71,51	C/G:243,49	G/G:74	./.	./.	./.	./.
	8	Target	EK-28-DL2	./.	./.	./.	./.	./.	./.	./.	./.	./.	./.	./.	./.	./.	./.	./.	./.	./.	./.	T/T:134	T/T:592	G/A:332,306	A/A:117	./.	./.	G/G:154	./.	C/G:59,46	./.	./.	./.	./.	./.	T/C:464,269	C/T:457,61	./.	G/C:113,86	G/G:256	./.	./.	./.	./.
	10	Target	IJ-76-432-GG	./.	./.	./.	./.	./.	./.	./.	./.	./.	./.	./.	./.	T/T:54	./.	./.	./.	./.	./.	./.	./.	G/A:520,447	A/A:171	G/G:76	./.	G/T:120,97	./.	C/C:106	A/G:68,64	C/T:68,64	./.	G/G:157	A/A:218	T/C:601,457	C/T:640,151	A/A:103	C/G:440,238	./.	./.	./.	./.	./.
	15	Target	IS-76-203-FE2	./.	./.	./.	./.	./.	./.	./.	./.	./.	./.	./.	./.	T/T:221	./.	./.	./.	./.	./.	C/T:126,70	T/T:1086	G/A:437,361	./.	T/G:69,33	./.	G/T:69,52	A/A:149	C/C:256	./.	./.	./.	./.	./.	C/T:412,408	C/T:615,164	A/G:308,64	C/G:640,204	G/G:216	./.	./.	./.	./.
	16	Target	Lahaina-Hawaii	./.	./.	./.	./.	./.	./.	./.	./.	./.	./.	./.	./.	T/T:110	./.	./.	./.	./.	./.	./.	T/T:846	G/A:616,558	A/A:516	./.	./.	G/T:65,43	./.	./.	A/A:51	C/C:51	A/A:96	G/G:97	A/A:97	T/C:522,411	C/C:631	A/A:114	C/G:354,223	G/G:291	./.	./.	./.	./.
	421	WGS	LaPurple_WGS	C/C:163	C/C:173	C/C:143	G/A:133,62	A/A:208	C/C:217	T/T:244	A/A:232	G/C:120,53	G/T:113,67	T/C:141,48	C/A:163,23	T/T:203	T/A:203,27	A/A:168	A/G:118,56	A/G:65,30	C/G:81,37	./.	T/T:222	A/G:135,85	A/A:236	G/T:103,88	A/T:131,116	./.	A/G:198,30	C/G:161,12	A/G:45,6	C/T:44,6	T/A:106,98	G/G:193	A/A:191	C/T:119,115	C/T:209,34	A/G:245,97	C/G:321,116	G/G:128	C/C:233	C/T:117,22	G/A:152,25	A/A:176
	351	WGS	NG_51-142	C/C:68	C/C:59	C/C:53	G/A:80,10	A/A:98	C/C:98	T/T:94	A/A:96	G/C:66,6	G/T:81,38	T/C:110,22	C/A:87,25	T/T:116	T/A:101,14	A/A:83	A/G:62,59	G/A:53,51	C/G:57,48	./.	T/T:128	A/G:61,56	A/A:109	G/T:31,24	A/T:57,52	./.	A/G:137,17	C/G:60,7	./.	./.	T/A:47,45	G/G:115	A/A:107	C/T:58,49	C/T:120,11	A/G:118,57	C/G:175,60	./.	C/C:116	C/T:48,10	G/A:100,17	A/A:120
	21	Target	NG-57-123-GB	./.	./.	./.	./.	./.	./.	./.	./.	./.	./.	./.	./.	T/T:123	./.	./.	./.	./.	./.	T/C:57,18	./.	G/A:706,294	A/A:121	T/G:82,57	./.	G/T:246,100	./.	C/C:136	G/A:77,75	C/T:77,74	T/A:111,44	G/G:171	./.	T/C:768,348	C/C:616	G/A:178,87	C/G:128,44	G/G:133	./.	./.	./.	./.
S. ROBUSTUM	350	WGS	NG_28-251	./.	./.	./.	./.	A/A:56	./.	./.	A/A:52	./.	G/T:147,29	C/T:107,32	C/C:125	T/T:145	T/T:128	A/A:89	G/A:120,34	G/A:101,28	G/C:104,27	./.	T/T:146	G/A:80,61	A/A:130	T/G:43,39	T/A:68,67	./.	A/G:107,27	C/G:61,13	./.	./.	T/A:86,73	G/G:164	A/A:159	C/T:69,68	C/T:86,29	A/G:157,64	C/G:239,77	G/G:54	C/C:129	C/T:64,21	G/A:115,42	A/A:146
S. SPONTANEUM	357	WGS	AP85-68	./.	./.	./.	./.	./.	./.	./.	./.	./.	./.	./.	./.	./.	./.	./.	./.	./.	C/C:53	./.	./.	./.	./.	./.	./.	./.	./.	./.	./.	./.	./.	./.	./.	./.	./.	./.	C/C:142	./.	./.	./.	./.	./.
	358	WGS	FJ-89-1-1	C/C:65	C/C:74	C/C:53	G/G:78	A/A:101	C/C:97	T/T:77	A/A:73	G/G:55	G/G:73	T/T:84	C/C:89	T/T:78	T/T:80	A/G:63,7	A/A:72	./.	C/C:66	./.	T/G:58,44	A/A:83	A/C:47,29	T/T:54	T/T:73	./.	A/A:88	C/C:71	./.	./.	T/T:98	G/G:102	A/A:101	T/T:92	C/C:80	A/A:142	C/C:188	./.	T/C:39,22	C/C:53	G/G:76	A/G:42,26
	359	WGS	FU-89-1-16	./.	./.	./.	./.	A/G:58,5	C/T:64,4	T/C:56,9	./.	G/G:51	./.	T/T:56	C/C:53	./.	T/T:55	./.	A/A:66	A/A:62	C/C:58	./.	T/T:61	A/A:56	A/A:70	./.	T/T:57	./.	A/A:59	./.	./.	./.	T/T:61	G/G:54	A/A:55	./.	./.	./.	C/C:122	./.	./.	./.	G/G:61	A/G:48,21
	9	Target	Glagah1286-CA1	C/C:411	C/C:351	./.	./.	./.	./.	./.	./.	./.	./.	./.	./.	T/T:688	./.	./.	./.	./.	./.	./.	./.	./.	./.	T/T:67	./.	G/G:357	./.	./.	A/A:246	C/C:247	T/T:708	./.	./.	./.	C/C:1623	A/A:1566	C/C:1507	G/A:351,116	./.	./.	./.	./.
	343	WGS	Glagha_WT	./.	C/C:238	./.	G/G:215	./.	./.	./.	A/G:211,14	G/G:153	G/G:293	T/T:195	C/C:152	T/T:169	T/T:183	A/G:124,16	A/A:227	A/A:200	C/C:210	./.	T/G:153,11	A/A:194	A/C:152,16	T/T:95	T/T:177	./.	A/A:222	C/C:113	./.	./.	T/T:195	G/G:201	A/A:203	T/T:202	C/C:204	./.	C/C:444	G/A:61,15	C/T:168,24	C/C:120	G/G:218	A/G:162,29
	360	WGS	Gugu	./.	./.	./.	./.	./.	./.	./.	./.	./.	G/G:51	./.	./.	./.	T/T:57	./.	./.	./.	./.	./.	./.	A/A:59	A/C:42,12	./.	./.	./.	./.	./.	./.	./.	./.	./.	./.	./.	./.	A/A:109	C/C:124	./.	./.	./.	./.	./.
	361	WGS	GZ-78-1-11	C/C:117	C/C:136	C/T:71,6	G/G:102	A/G:160,15	C/T:134,9	T/C:123,8	A/A:123	G/G:117	G/G:126	T/T:125	C/C:117	T/T:134	T/T:85	A/G:66,7	A/A:168	A/A:164	C/C:150	./.	T/G:94,26	A/A:106	A/A:134	T/T:84	T/T:121	./.	A/A:124	C/C:90	./.	./.	T/T:140	G/G:134	A/A:130	T/T:134	C/C:138	A/A:200	C/C:256	G/A:63,5	C/T:40,28	C/C:77	G/G:125	G/A:68,68
	362	WGS	HN-2	C/C:118	C/C:141	C/T:76,5	G/G:139	A/G:190,14	C/T:150,9	T/C:128,13	A/A:130	G/G:82	G/G:128	T/T:150	C/C:132	T/T:136	T/T:107	A/G:67,36	A/A:109	A/A:117	C/C:108	./.	T/G:132,12	A/A:101	A/C:97,6	T/T:78	T/T:114	./.	A/A:122	C/C:105	./.	./.	T/T:124	G/G:132	A/A:136	T/T:134	C/C:112	A/A:193	C/C:230	G/A:69,7	C/T:81,25	C/C:72	G/G:119	A/G:92,32
	363	WGS	Holes1	C/C:63	C/C:79	./.	G/G:72	A/A:66	C/C:53	./.	./.	G/G:53	./.	T/T:58	./.	T/T:52	./.	./.	A/A:66	./.	C/C:80	./.	./.	A/A:51	A/A:71	./.	./.	./.	A/A:53	./.	./.	./.	./.	./.	./.	T/T:55	C/C:65	A/T:123,9	C/C:172	./.	./.	./.	G/G:73	G/A:39,23
	11	Target	IK-76-041-SRA	C/T:57,20	C/C:57	./.	./.	./.	./.	./.	./.	./.	./.	./.	./.	T/T:324	./.	./.	./.	./.	./.	T/T:99	T/G:644,33	A/A:623	A/A:185	./.	./.	G/G:77	./.	C/C:235	A/A:115	C/C:115	T/T:175	G/G:163	A/A:196	T/T:472	C/C:727	A/A:616	C/C:589	G/G:72	./.	./.	./.	./.
	364	WGS	IK76-067	./.	C/C:58	./.	./.	A/A:59	./.	./.	./.	./.	G/G:74	T/T:50	./.	./.	T/T:69	A/G:40,13	A/A:61	A/A:53	C/C:55	./.	T/T:75	A/A:67	A/A:61	./.	T/T:52	./.	./.	./.	./.	./.	T/T:62	G/G:68	A/A:65	./.	./.	A/A:118	C/C:148	./.	C/T:44,22	./.	G/G:60	A/G:44,13
	12	Target	IK-76-067-W4	./.	C/G:386,30	./.	./.	./.	./.	./.	./.	./.	./.	./.	./.	T/T:361	./.	./.	./.	./.	./.	./.	T/T:874	A/A:1002	./.	./.	./.	G/G:116	A/A:546	C/C:294	./.	./.	T/T:376	G/G:409	./.	T/T:510	C/C:560	A/A:1013	./.	G/G:74	./.	./.	./.	./.
	13	Target	IK-76-086-R4	C/C:185	C/C:156	./.	./.	./.	./.	./.	./.	./.	./.	./.	./.	T/T:144	./.	./.	./.	./.	./.	T/T:113	T/T:377	A/A:481	./.	./.	./.	G/G:133	A/A:301	C/C:132	./.	./.	T/T:233	G/G:176	A/A:175	T/T:489	C/C:328	A/A:519	C/C:374	G/G:62	./.	./.	./.	./.
	344	WGS	IN_84_066	C/T:92,16	C/C:116	C/T:78,11	G/G:132	A/G:149,13	C/T:127,11	T/C:131,8	A/A:150	G/G:80	G/G:173	T/T:142	C/C:115	T/T:108	T/T:130	A/G:77,13	A/A:136	A/A:123	C/C:124	./.	T/G:96,14	A/A:117	A/C:96,13	T/T:73	T/T:113	./.	A/A:149	./.	./.	./.	T/T:121	G/G:134	A/A:132	T/T:93	C/C:112	./.	C/C:380	./.	C/T:90,30	C/C:73	G/G:149	A/G:130,19
	365	WGS	IN76-086	./.	./.	./.	./.	./.	./.	./.	./.	./.	G/G:56	./.	./.	./.	./.	./.	A/A:72	./.	C/C:71	./.	./.	./.	./.	./.	./.	./.	./.	./.	./.	./.	T/T:51	G/G:54	A/A:54	./.	C/C:51	A/A:119	C/C:142	./.	./.	./.	./.	./.
	366	WGS	IN84-021	./.	./.	./.	G/G:52	./.	./.	./.	./.	./.	G/G:52	./.	./.	./.	./.	A/G:51,12	A/A:51	A/A:64	C/C:82	./.	T/G:50,26	A/A:80	./.	./.	T/T:84	./.	A/A:54	./.	./.	./.	T/T:72	./.	A/A:72	T/T:76	C/C:68	A/A:88	C/C:127	./.	./.	./.	G/G:60	A/G:46,4
	346	WGS	IND_81_013	C/C:74	C/C:84	./.	G/G:57	A/A:132	C/C:79	T/C:43,36	A/A:89	G/G:55	G/G:144	T/T:129	C/C:90	T/T:94	T/T:99	A/A:96	A/A:102	A/A:102	C/C:99	./.	./.	A/A:98	A/A:80	./.	./.	./.	A/A:126	C/C:62	./.	./.	T/T:102	G/G:102	A/C:76,22	T/T:88	C/C:113	A/A:187	C/C:296	./.	T/T:95	C/C:62	G/G:95	A/G:40,33
	368	WGS	IND81-03	./.	C/C:53	./.	./.	./.	./.	./.	./.	./.	./.	./.	./.	./.	./.	./.	./.	A/A:69	C/C:66	./.	./.	./.	./.	./.	./.	./.	./.	./.	./.	./.	./.	./.	./.	./.	./.	A/A:115	./.	./.	./.	./.	./.	./.
	369	WGS	IND81-05	./.	./.	./.	G/G:54	./.	./.	C/T:28,27	./.	G/G:52	G/G:87	T/T:87	C/C:59	T/T:65	T/T:76	A/A:55	A/A:85	A/A:76	C/C:72	./.	T/G:80,7	A/A:60	A/C:57,18	./.	T/T:57	./.	A/A:70	./.	./.	./.	T/T:66	G/G:65	A/A:67	./.	C/C:91	A/A:208	C/C:283	./.	T/C:43,34	./.	G/G:93	G/A:43,27
	370	WGS	IND81-08	./.	./.	./.	G/G:52	./.	./.	./.	./.	./.	./.	./.	./.	./.	./.	./.	./.	A/A:54	C/C:51	./.	./.	./.	./.	./.	./.	./.	./.	./.	./.	./.	./.	./.	./.	./.	./.	A/A:113	C/C:162	./.	./.	./.	./.	./.
	371	WGS	IND81-13	./.	./.	./.	G/G:54	./.	./.	./.	A/A:53	./.	G/G:59	./.	./.	T/T:67	T/T:66	./.	A/A:71	A/A:56	C/C:52	./.	T/G:61,12	./.	A/C:67,16	./.	T/T:50	./.	./.	./.	./.	./.	./.	./.	./.	./.	./.	A/A:123	C/C:165	./.	T/C:29,22	./.	./.	./.
	372	WGS	IND81-14	./.	./.	./.	G/G:52	./.	./.	./.	./.	./.	G/G:59	./.	./.	./.	T/T:66	./.	A/A:60	A/A:63	C/C:75	./.	./.	A/A:55	./.	./.	./.	./.	./.	./.	./.	./.	T/T:51	./.	./.	T/T:56	C/C:67	A/A:111	C/C:201	./.	T/C:32,31	./.	./.	./.
	373	WGS	IND81-15	./.	./.	./.	G/G:59	A/G:37,16	./.	./.	./.	./.	./.	./.	./.	T/T:56	T/T:65	./.	./.	./.	./.	./.	./.	./.	./.	./.	./.	./.	./.	./.	./.	./.	T/T:51	G/G:51	A/A:55	./.	./.	A/A:101	C/C:126	./.	./.	./.	./.	./.
	374	WGS	IND81-17	./.	./.	./.	./.	./.	./.	./.	./.	./.	./.	T/T:51	./.	./.	T/T:61	./.	A/A:62	A/A:53	C/C:51	./.	T/G:40,10	./.	./.	./.	./.	./.	A/A:55	./.	./.	./.	T/T:58	G/G:54	A/A:52	T/T:57	C/C:58	A/A:141	C/C:192	./.	C/T:35,24	./.	G/G:56	A/G:38,21
	14	Target	IND-81-170-miami	./.	./.	./.	./.	./.	./.	./.	./.	./.	./.	./.	./.	T/T:81	./.	./.	./.	./.	./.	./.	T/G:752,165	A/A:882	A/C:325,18	./.	./.	./.	./.	C/C:155	A/A:87	C/C:106	T/T:327	G/G:292	A/A:267	T/T:649	C/C:731	A/A:666	C/C:505	G/G:63	./.	./.	./.	./.
	375	WGS	IND81-18	./.	C/C:63	./.	G/G:52	A/A:60	C/C:60	T/C:32,22	A/A:50	G/G:55	G/G:73	T/T:52	./.	./.	T/T:71	./.	A/A:84	A/A:63	C/C:60	./.	T/T:62	A/A:58	./.	./.	./.	./.	A/A:57	./.	./.	./.	./.	./.	./.	T/T:72	C/C:55	A/A:136	C/C:209	./.	T/C:54,7	./.	G/G:53	./.
	376	WGS	Iranspon	C/T:58,15	C/C:78	C/T:42,12	G/G:94	A/G:52,9	C/T:44,12	T/C:48,16	A/A:67	G/G:54	G/G:76	T/T:81	C/C:55	T/T:79	T/T:112	A/G:72,14	A/A:91	A/A:87	C/C:93	./.	T/G:78,41	A/A:74	A/C:88,20	./.	T/T:82	./.	A/A:73	./.	./.	./.	T/T:75	G/G:76	A/A:75	T/T:105	C/C:114	A/A:192	./.	./.	T/C:53,36	./.	G/G:73	A/G:47,24
	348	WGS	MPTH_97-003	C/T:197,14	C/C:222	C/T:147,29	G/G:253	A/G:197,51	C/T:233,37	T/C:236,29	A/A:261	G/G:169	G/G:268	T/T:269	C/C:181	T/T:212	T/C:247,19	A/G:158,60	A/A:256	A/A:188	C/C:223	./.	T/G:147,64	A/A:215	A/C:174,32	T/T:79	T/T:173	./.	A/A:247	C/C:113	./.	./.	T/T:216	G/G:215	A/A:210	./.	C/C:201	./.	C/C:536	G/A:62,22	T/C:133,102	C/G:102,7	G/G:217	A/A:221
	377	WGS	PCANOR84	./.	./.	./.	G/G:58	./.	./.	./.	./.	./.	./.	./.	./.	./.	T/T:61	./.	A/A:52	./.	./.	./.	T/G:46,13	./.	./.	./.	./.	./.	A/A:51	./.	./.	./.	./.	./.	./.	./.	./.	A/A:96	./.	./.	./.	./.	./.	./.
	378	WGS	PPGN84-0	./.	./.	./.	./.	./.	./.	./.	./.	./.	./.	./.	./.	./.	T/T:51	./.	./.	./.	./.	./.	./.	./.	./.	./.	./.	./.	./.	./.	./.	./.	./.	./.	./.	./.	./.	A/A:59	C/C:95	./.	./.	./.	./.	./.
	379	WGS	PTAR84-0	./.	./.	C/T:44,8	G/G:78	./.	./.	T/C:51,6	A/A:60	./.	G/G:53	T/T:50	./.	T/T:50	T/T:72	A/G:37,22	A/A:53	./.	C/C:64	./.	G/T:40,17	A/A:80	C/A:26,26	./.	T/T:64	./.	A/A:63	./.	./.	./.	T/T:78	G/G:89	./.	./.	C/C:58	./.	C/C:118	./.	C/T:54,17	./.	G/G:55	A/A:57
	380	WGS	s15-95	./.	./.	./.	./.	./.	./.	./.	./.	./.	G/G:63	./.	./.	./.	./.	./.	A/A:52	./.	C/C:52	./.	./.	./.	A/C:54,23	./.	./.	./.	./.	./.	./.	./.	T/T:60	G/G:55	A/A:53	T/T:52	./.	A/A:113	C/C:174	./.	C/T:47,5	./.	./.	./.
	26	Target	S66-088-miami	./.	./.	./.	./.	./.	./.	./.	./.	./.	./.	./.	./.	T/T:195	./.	./.	./.	./.	./.	./.	T/G:1062,71	A/A:1077	A/C:203,182	./.	./.	G/G:100	A/A:137	C/C:131	A/A:76	C/C:76	./.	./.	./.	T/T:1319	C/C:893	A/A:470	C/C:599	./.	./.	./.	./.	./.
	27	Target	S66-097	./.	./.	./.	./.	./.	./.	./.	./.	./.	./.	./.	./.	T/T:124	./.	./.	./.	./.	./.	T/T:89	T/G:514,300	A/A:1324	A/C:272,42	./.	./.	./.	./.	./.	./.	./.	T/T:343	G/G:215	A/A:173	T/T:818	./.	A/A:607	C/C:1071	G/A:249,43	./.	./.	./.	./.
	381	WGS	SaudiAra	./.	C/C:61	T/C:48,13	G/G:93	A/A:80	C/C:57	T/C:33,20	A/A:55	./.	G/G:87	T/T:79	./.	./.	T/T:81	A/A:77	A/A:76	A/A:72	C/C:73	./.	T/G:66,9	A/A:64	A/A:59	./.	T/T:55	./.	A/A:55	./.	./.	./.	T/T:82	G/G:80	./.	./.	C/C:72	A/A:160	C/C:230	./.	T/C:68,4	./.	G/G:86	G/A:42,29
	382	WGS	SC-79-2-11	C/T:100,30	C/C:153	C/T:72,22	G/G:133	A/G:106,36	C/T:113,28	T/C:123,30	A/A:142	G/G:135	G/G:126	T/T:142	C/C:150	T/T:140	T/C:102,12	A/G:77,24	A/A:127	A/A:110	C/C:107	./.	T/G:99,25	A/A:123	A/C:105,15	T/T:85	T/T:120	./.	A/A:156	C/C:98	./.	./.	T/T:137	G/G:138	A/A:140	T/T:138	C/C:139	A/A:154	C/C:191	G/A:58,5	C/T:69,31	C/C:95	G/G:133	A/G:115,28
	353	WGS	SES_14	C/C:92	C/C:94	C/T:76,10	G/G:134	A/A:85	C/C:89	T/C:70,12	A/A:82	G/G:114	G/G:161	T/T:139	C/C:70	T/T:98	T/T:119	A/A:88	A/A:138	A/A:111	C/C:112	./.	T/G:49,43	A/A:74	A/A:76	T/T:59	T/T:88	./.	A/A:134	./.	./.	./.	T/T:96	G/T:94,16	A/A:115	T/T:123	C/C:124	A/A:244	C/C:360	./.	C/T:73,46	C/C:65	G/G:119	A/A:99
	354	WGS	SES_4A	C/T:98,21	C/G:117,18	C/T:83,13	G/G:149	A/G:103,19	C/T:119,25	T/C:109,23	A/G:121,23	G/G:129	G/G:178	T/T:176	C/C:89	T/C:125,13	T/T:114	A/G:62,21	A/A:127	A/A:131	C/C:129	./.	T/G:95,28	A/A:122	A/C:105,14	T/T:58	T/T:118	./.	A/A:166	C/C:74	./.	./.	T/T:143	G/T:97,44	A/C:114,20	T/T:151	C/C:145	./.	C/C:428	./.	T/C:82,48	C/C:89	G/G:156	G/A:84,52
	355	WGS	SES_517	C/C:77	C/C:92	C/C:59	G/G:89	A/A:108	C/C:72	T/T:79	A/G:73,6	G/G:59	G/G:114	T/T:90	C/C:70	T/T:62	T/T:79	A/G:50,9	A/A:84	A/A:70	C/C:67	./.	T/G:94,5	A/A:78	A/C:52,4	./.	T/T:54	./.	A/A:83	./.	./.	./.	T/T:96	G/G:96	A/A:103	T/T:79	C/C:83	A/A:121	C/C:163	./.	C/T:72,11	./.	G/G:100	A/G:70,26
	383	WGS	SES004A	./.	./.	./.	./.	./.	./.	T/T:56	A/A:59	./.	G/G:55	./.	./.	./.	./.	A/G:48,16	./.	A/A:63	C/C:61	./.	T/T:72	A/A:64	A/A:69	./.	./.	./.	A/A:51	./.	./.	./.	T/T:53	G/G:59	A/A:60	./.	C/C:63	A/A:125	C/C:155	./.	C/T:43,14	./.	./.	./.
	29	Target	SES-004A-AH1	./.	./.	./.	./.	./.	./.	./.	./.	./.	./.	./.	./.	T/C:291,21	./.	./.	./.	./.	./.	T/T:67	T/G:638,289	A/A:899	A/C:334,27	./.	./.	G/G:176	./.	C/C:173	./.	./.	T/T:225	G/T:250,31	A/A:275	./.	C/C:677	A/A:693	C/C:933	G/A:98,89	./.	./.	./.	./.
	384	WGS	SES014	./.	./.	./.	G/G:53	./.	./.	./.	./.	./.	G/G:88	T/T:87	./.	T/T:69	T/T:73	A/A:55	A/A:62	./.	C/C:69	./.	T/G:35,26	./.	A/A:65	./.	./.	./.	A/A:55	./.	./.	./.	T/T:69	G/T:61,3	A/A:67	./.	C/C:81	./.	C/C:227	./.	C/T:49,27	./.	G/G:56	A/A:62
	385	WGS	SES072	./.	./.	./.	G/G:50	./.	./.	./.	./.	./.	./.	./.	./.	./.	./.	./.	./.	./.	./.	./.	./.	./.	A/C:48,7	./.	./.	./.	./.	./.	./.	./.	./.	./.	./.	./.	./.	A/A:111	./.	./.	./.	./.	./.	./.
	386	WGS	SES113A	./.	./.	./.	G/G:53	A/A:62	./.	./.	./.	./.	G/G:53	T/T:68	./.	./.	./.	./.	A/A:62	./.	C/C:60	./.	T/G:44,8	A/A:50	./.	./.	./.	./.	A/A:63	./.	./.	./.	./.	G/G:72	A/A:68	T/T:51	C/C:55	A/A:85	C/C:137	./.	C/T:48,7	./.	G/G:65	./.
	30	Target	SES-178-V2	C/C:521	./.	./.	./.	./.	./.	./.	./.	./.	./.	./.	./.	T/T:432	./.	./.	./.	./.	./.	./.	T/T:723	A/A:1193	A/A:500	./.	./.	G/G:178	./.	C/C:375	A/A:75	C/C:75	T/T:302	G/G:259	A/A:317	./.	C/C:1094	A/A:1081	./.	G/G:204	./.	./.	./.	./.
	387	WGS	SES184B	./.	./.	./.	./.	./.	./.	T/T:60	A/A:60	G/G:53	G/G:84	T/T:70	./.	T/T:55	T/T:57	A/A:52	A/A:67	A/A:81	C/C:80	./.	T/G:45,15	A/A:56	A/A:75	./.	./.	./.	./.	./.	./.	./.	T/T:80	G/T:57,14	A/A:71	./.	C/C:74	A/A:130	C/C:191	./.	./.	./.	G/G:53	./.
	388	WGS	SES186	./.	./.	./.	G/G:51	./.	./.	./.	./.	./.	G/G:61	./.	./.	T/T:50	./.	./.	./.	./.	C/C:55	./.	T/G:48,11	A/A:56	./.	./.	./.	./.	A/A:59	./.	./.	./.	T/T:59	./.	A/A:58	./.	C/C:60	A/A:145	C/C:216	./.	./.	./.	G/G:53	./.
	31	Target	SES-186-SRA	C/C:515	C/C:481	./.	./.	./.	./.	./.	./.	./.	./.	./.	./.	T/T:607	./.	./.	./.	./.	./.	T/T:179	T/G:1283,492	A/A:1732	./.	./.	./.	G/G:193	./.	C/C:633	A/A:104	C/C:103	T/T:1032	G/G:881	./.	./.	C/C:1577	A/A:1835	C/C:1381	G/A:199,71	./.	./.	./.	./.
	389	WGS	SES196	./.	./.	./.	G/G:60	./.	./.	./.	./.	./.	./.	./.	./.	./.	T/T:79	A/A:67	A/A:52	A/A:53	./.	./.	T/G:54,14	./.	./.	./.	./.	./.	A/A:52	./.	./.	./.	T/T:53	G/G:58	A/A:63	T/T:59	C/C:52	A/A:145	C/C:204	./.	T/C:47,7	./.	./.	./.
	390	WGS	SES197A	C/C:73	C/C:75	C/C:52	G/G:85	A/A:54	./.	./.	A/A:51	G/G:53	./.	T/T:66	C/C:51	T/T:71	T/T:124	A/G:50,25	A/A:105	./.	C/C:81	./.	T/T:76	A/A:75	A/A:72	./.	./.	./.	A/A:75	./.	./.	./.	T/T:76	G/G:88	A/A:88	T/T:99	C/C:95	A/A:187	C/C:256	./.	C/T:59,9	./.	G/G:65	A/G:55,7
	391	WGS	SES208	./.	C/C:51	./.	G/G:69	./.	./.	./.	./.	G/G:52	G/G:57	T/T:60	C/C:55	T/T:66	./.	./.	A/A:65	A/A:54	./.	./.	./.	A/A:75	./.	./.	T/T:55	./.	A/A:55	./.	./.	./.	./.	G/G:56	A/A:59	T/T:50	./.	A/A:134	C/C:173	./.	./.	./.	G/G:70	A/G:68,8
	32	Target	SES-208-WICS	C/C:311	C/C:384	./.	./.	./.	./.	./.	./.	./.	./.	./.	./.	T/T:260	./.	./.	./.	./.	./.	T/T:100	T/G:891,125	./.	A/C:184,87	./.	./.	G/G:102	./.	./.	A/A:88	C/C:87	T/T:328	G/G:304	A/A:354	T/T:986	C/C:850	A/A:1238	C/C:1112	G/G:155	./.	./.	./.	./.
	392	WGS	SES234	./.	./.	./.	./.	./.	./.	./.	./.	./.	G/G:52	./.	./.	./.	./.	./.	./.	./.	./.	./.	./.	./.	./.	./.	./.	./.	./.	./.	./.	./.	T/T:55	G/G:58	A/A:60	T/T:53	./.	A/A:63	C/C:113	./.	./.	./.	./.	./.
	423	WGS	SES234_WGS	C/C:412	C/C:441	C/C:590	G/G:773	A/A:566	C/C:653	T/T:720	./.	G/G:684	G/G:553	T/T:582	C/C:558	T/T:681	T/T:802	A/G:517,245	A/A:680	A/A:418	C/C:506	./.	T/T:775	A/A:695	A/A:753	T/T:553	T/T:707	./.	A/A:780	C/C:478	A/A:194	C/A:181,21	./.	G/G:668	A/A:665	T/T:728	C/C:775	./.	C/C:1783	G/A:453,54	C/T:721,80	C/C:505	G/G:640	A/G:354,256
	393	WGS	SES239-43	./.	C/C:52	./.	./.	./.	./.	./.	./.	./.	./.	./.	./.	./.	T/T:53	./.	./.	A/A:56	./.	./.	T/G:33,18	A/A:57	A/A:53	./.	./.	./.	./.	./.	./.	./.	T/T:66	G/G:66	A/A:63	T/T:56	C/C:58	A/A:124	C/C:139	./.	./.	./.	G/G:55	./.
	395	WGS	SES275	./.	./.	./.	./.	./.	./.	./.	./.	./.	./.	./.	./.	./.	./.	./.	./.	./.	./.	./.	./.	./.	./.	./.	./.	./.	./.	./.	./.	./.	./.	./.	./.	./.	C/C:51	./.	C/C:150	./.	./.	./.	./.	./.
	396	WGS	SES289	C/C:79	C/C:86	C/C:69	G/G:113	A/A:66	C/C:66	T/T:53	./.	G/G:66	./.	T/T:63	./.	T/T:64	T/T:77	A/G:40,17	A/A:82	A/A:101	C/C:106	./.	T/T:72	A/A:65	./.	./.	./.	./.	A/A:64	./.	./.	./.	T/T:82	G/G:95	A/A:95	T/T:81	C/C:84	A/A:164	C/C:232	./.	C/T:40,19	./.	G/G:82	G/A:47,24
	33	Target	SES-289A-AA1	C/C:160	C/C:162	T/T:56	./.	./.	./.	./.	./.	./.	./.	./.	./.	T/T:161	./.	./.	./.	./.	./.	T/T:56	T/G:689,43	A/A:622	A/A:170	./.	./.	./.	./.	C/C:194	A/A:109	C/C:109	./.	G/G:254	A/A:255	T/T:879	C/C:637	A/A:444	C/C:733	./.	./.	./.	./.	./.
	397	WGS	SES294	C/C:50	C/C:57	./.	G/G:50	A/G:36,16	./.	./.	./.	./.	./.	T/T:64	./.	./.	T/T:54	./.	./.	A/A:58	C/C:62	./.	./.	./.	./.	./.	./.	./.	./.	./.	./.	./.	T/T:59	G/G:56	A/A:55	./.	./.	./.	C/C:111	./.	./.	./.	G/G:67	./.
	398	WGS	SES297B	C/C:60	C/C:61	./.	G/G:63	./.	C/T:45,7	T/C:58,14	A/A:71	./.	G/G:59	./.	./.	T/T:63	T/T:67	./.	./.	A/A:77	C/C:68	./.	T/G:67,9	A/A:55	A/A:66	T/T:54	./.	./.	A/A:50	./.	./.	./.	T/T:57	G/G:61	A/A:64	T/T:52	C/C:62	A/A:148	C/C:225	./.	T/C:51,18	./.	G/G:66	./.
	399	WGS	SES341	./.	./.	./.	./.	./.	./.	./.	./.	./.	./.	./.	./.	./.	T/T:51	./.	./.	./.	./.	./.	./.	./.	A/A:52	./.	./.	./.	./.	./.	./.	./.	./.	./.	./.	./.	C/C:66	A/A:91	C/C:135	./.	./.	./.	./.	./.
	400	WGS	SES365	./.	./.	./.	./.	./.	./.	./.	./.	./.	./.	./.	./.	./.	./.	./.	A/A:51	A/A:51	./.	./.	./.	./.	A/C:51,7	./.	./.	./.	./.	./.	./.	./.	./.	./.	./.	./.	./.	A/A:111	C/C:147	./.	./.	./.	./.	./.
	401	WGS	SES517	./.	./.	./.	./.	./.	./.	./.	./.	./.	./.	./.	./.	./.	T/T:64	./.	./.	./.	./.	./.	./.	./.	./.	./.	./.	./.	./.	./.	./.	./.	./.	./.	./.	T/T:55	./.	A/A:79	C/C:94	./.	./.	./.	./.	./.
	34	Target	SES-517-Miami	./.	C/C:595	./.	./.	./.	./.	./.	./.	./.	./.	./.	./.	T/T:423	./.	./.	./.	./.	./.	./.	T/G:1100,89	A/A:1253	./.	T/T:98	./.	G/G:298	./.	./.	A/A:195	C/C:196	T/T:674	G/G:493	A/A:567	./.	C/C:913	A/A:1143	C/C:1074	G/A:159,66	./.	./.	./.	./.
	402	WGS	SES519	./.	./.	./.	./.	./.	./.	./.	./.	./.	G/G:65	./.	./.	./.	T/T:65	A/G:55,7	A/A:52	./.	C/C:52	./.	T/G:57,4	./.	A/C:58,5	./.	T/T:52	./.	A/A:65	./.	./.	./.	T/T:52	G/G:53	A/A:51	T/T:74	C/C:69	A/A:93	C/C:100	./.	./.	./.	./.	./.
	403	WGS	SES561	./.	./.	./.	G/G:52	A/G:45,6	./.	./.	./.	./.	./.	./.	./.	./.	./.	./.	./.	./.	./.	./.	T/G:38,12	A/A:53	A/C:44,12	./.	./.	./.	A/A:57	./.	./.	./.	./.	G/G:62	A/A:65	T/T:54	C/C:56	A/A:104	C/C:117	./.	C/T:30,21	./.	./.	./.
	404	WGS	SES602	./.	C/C:50	C/T:48,11	G/G:80	./.	./.	./.	./.	./.	G/G:52	T/T:50	./.	./.	T/T:54	./.	A/A:70	A/A:77	C/C:70	./.	T/G:43,12	A/A:66	A/A:70	./.	./.	./.	A/A:70	./.	./.	./.	T/T:66	G/G:69	A/A:72	T/T:58	C/C:62	A/A:98	C/C:150	./.	C/T:45,26	./.	./.	./.
	405	WGS	Shoaguan	./.	./.	./.	./.	./.	./.	./.	./.	./.	G/G:65	T/T:50	./.	./.	./.	./.	./.	./.	./.	./.	T/G:64,4	./.	A/C:49,4	./.	T/T:50	./.	A/A:51	./.	./.	./.	./.	./.	./.	./.	C/C:64	./.	C/C:93	./.	./.	./.	./.	./.
	406	WGS	SLC92-81	./.	./.	./.	./.	./.	./.	./.	A/A:50	./.	./.	./.	./.	T/T:55	./.	./.	A/A:52	./.	./.	./.	./.	./.	./.	./.	T/T:56	./.	./.	./.	./.	./.	./.	./.	./.	./.	./.	./.	C/C:132	./.	./.	./.	./.	./.
	407	WGS	SLC92-94	./.	./.	./.	./.	./.	./.	./.	./.	./.	G/G:50	./.	./.	./.	T/T:63	./.	./.	./.	./.	./.	./.	./.	./.	./.	./.	./.	./.	./.	./.	./.	T/T:53	G/G:53	A/A:52	./.	./.	A/A:91	C/C:120	./.	C/T:32,20	./.	./.	./.
	409	WGS	S-spontI	./.	./.	./.	./.	./.	./.	./.	./.	./.	./.	./.	./.	./.	./.	./.	./.	./.	./.	./.	T/G:45,13	./.	A/C:48,7	./.	./.	./.	./.	./.	./.	./.	./.	G/G:60	A/A:61	./.	./.	A/A:69	./.	./.	./.	./.	./.	./.
	410	WGS	S-spont-jing	./.	./.	./.	./.	./.	./.	./.	./.	./.	./.	./.	./.	./.	./.	./.	./.	./.	./.	./.	./.	./.	./.	./.	./.	./.	./.	./.	./.	./.	./.	./.	./.	./.	./.	A/A:83	C/C:110	./.	./.	./.	./.	./.
	411	WGS	Taiwansp	C/C:54	C/C:61	./.	G/G:52	A/G:57,8	./.	T/C:51,3	A/A:63	./.	./.	T/T:69	C/C:50	T/T:53	T/T:58	A/G:33,20	A/A:89	A/A:83	C/C:87	./.	T/G:48,21	A/A:69	A/C:56,16	./.	T/T:78	./.	A/A:59	./.	./.	./.	T/T:82	G/G:81	A/A:83	T/T:60	C/C:65	A/A:169	C/C:252	./.	C/T:52,15	./.	G/G:59	A/G:55,12
	35	Target	Taiwan-spont-072-miami	C/C:123	C/C:91	./.	./.	./.	./.	./.	./.	./.	./.	./.	./.	T/T:180	./.	./.	./.	./.	./.	./.	T/G:552,436	A/A:806	A/C:300,146	./.	./.	./.	./.	C/C:85	./.	C/C:55	T/T:93	G/G:95	A/A:83	./.	C/C:676	A/A:407	C/C:788	G/A:126,35	./.	./.	./.	./.
	412	WGS	Tongza	./.	C/C:55	./.	./.	./.	./.	./.	./.	./.	G/G:52	./.	./.	./.	./.	./.	A/A:50	./.	./.	./.	T/G:44,11	A/A:62	A/C:43,13	./.	./.	./.	./.	./.	./.	./.	T/T:53	./.	A/A:52	T/T:77	C/C:67	./.	C/C:83	./.	T/C:39,26	./.	./.	./.
	413	WGS	US48-60	./.	./.	./.	./.	./.	C/C:64	./.	./.	./.	G/G:68	T/T:56	./.	T/T:61	T/T:53	./.	./.	A/A:50	C/C:60	./.	T/T:57	A/A:70	A/A:69	./.	./.	./.	A/A:57	./.	./.	./.	T/T:58	G/G:58	A/A:58	T/T:64	C/C:51	A/A:180	C/C:260	./.	./.	./.	./.	./.
	414	WGS	US56-14-4	C/C:64	./.	C/C:90	G/G:135	A/A:118	C/C:114	./.	./.	./.	G/G:84	T/T:115	C/C:101	T/T:91	T/T:98	A/G:51,43	A/A:111	A/A:109	C/C:118	./.	T/G:74,34	A/A:102	A/C:101,7	./.	./.	./.	./.	C/C:63	./.	./.	T/T:124	G/G:129	A/A:127	T/T:116	C/C:125	A/A:200	C/C:250	A/G:28,24	C/T:72,18	C/C:55	G/G:100	A/G:71,19
	415	WGS	US60-004	./.	./.	./.	./.	./.	./.	./.	./.	./.	./.	./.	./.	./.	T/T:53	A/A:52	./.	./.	C/C:50	./.	./.	./.	./.	./.	./.	./.	./.	./.	./.	./.	./.	G/G:58	A/A:60	./.	./.	A/A:76	C/C:97	./.	./.	./.	./.	./.
	416	WGS	US78-500	./.	./.	./.	./.	./.	./.	./.	./.	./.	./.	./.	./.	./.	T/T:53	./.	./.	./.	./.	./.	./.	./.	./.	./.	./.	./.	./.	./.	./.	./.	T/T:63	G/T:52,9	A/A:62	./.	C/C:50	./.	C/C:160	./.	./.	./.	./.	./.
	36	Target	US-78-519-miami	C/C:54	C/C:54	./.	./.	./.	./.	./.	./.	./.	./.	./.	./.	T/T:189	./.	./.	./.	./.	./.	T/T:85	T/G:963,348	./.	A/C:295,264	./.	./.	./.	A/A:193	C/C:136	./.	./.	T/T:132	G/G:72	A/A:72	T/T:1492	C/C:1409	A/A:192	C/C:564	G/A:61,27	./.	./.	./.	./.
	417	WGS	Yacheng-jing	C/C:53	C/C:60	./.	G/G:71	./.	C/C:54	./.	A/A:52	./.	G/G:62	T/T:56	./.	./.	T/T:54	./.	./.	./.	C/C:52	./.	./.	./.	A/C:72,8	./.	./.	./.	./.	./.	./.	./.	T/T:50	G/G:56	A/A:52	T/T:51	C/C:53	A/A:101	C/C:159	./.	./.	./.	G/G:51	A/G:39,11
	418	WGS	YN-76-1-20	C/C:139	C/C:167	C/T:114,9	G/G:163	A/A:195	C/C:202	T/C:195,12	A/A:200	G/G:137	G/G:163	T/T:181	C/C:169	T/T:160	T/T:157	A/G:98,25	A/A:158	A/A:170	C/C:156	./.	G/T:78,50	A/A:169	A/C:85,54	T/T:117	T/T:160	./.	A/A:167	C/C:122	./.	./.	T/T:143	G/G:156	A/A:159	T/T:172	C/C:155	A/A:310	C/C:425	G/A:64,32	T/C:58,57	C/C:86	G/G:132	A/G:117,24
	419	WGS	YNMZ	C/T:56,27	C/C:98	C/T:51,21	G/G:101	A/G:81,30	C/T:72,35	T/C:69,31	A/A:90	G/G:92	G/G:98	T/T:92	C/C:88	T/T:91	T/C:82,13	A/G:53,31	A/A:96	A/A:85	C/C:85	./.	T/G:87,17	A/A:106	A/C:91,8	T/T:53	T/T:88	./.	A/A:114	C/C:60	./.	./.	T/T:108	G/G:109	A/A:110	T/T:105	./.	A/A:133	C/C:168	G/A:54,4	./.	C/C:52	G/G:75	A/G:73,17
	420	WGS	YNXD	C/C:116	C/C:120	./.	G/G:120	./.	C/T:118,10	T/C:118,9	A/A:124	G/G:105	G/G:95	T/T:118	C/C:108	T/T:152	T/T:109	A/G:83,12	A/A:72	A/A:66	C/C:73	./.	T/G:115,13	A/A:138	A/A:131	T/T:96	T/T:123	./.	A/A:133	C/C:95	./.	./.	T/T:132	G/G:133	A/A:137	T/T:123	C/C:109	A/A:202	C/C:268	G/A:54,21	C/T:89,24	C/C:67	G/G:109	A/G:93,23
S. SPONTANEUM HYBRIDS ?	345	WGS	IN_84_089	C/C:62	C/C:69	C/C:50	G/G:73	A/A:75	C/C:75	T/T:74	A/A:93	./.	./.	T/T:82	C/C:66	T/T:65	T/T:67	A/G:43,18	A/A:81	A/A:60	C/C:64	./.	T/G:61,17	A/G:67,5	A/C:60,9	./.	T/T:63	./.	A/A:105	./.	./.	./.	./.	G/G:75	A/A:71	T/T:63	C/C:55	A/A:82	C/C:146	./.	C/T:41,28	./.	G/G:75	A/G:69,7
	367	WGS	IN84-089	./.	./.	./.	./.	./.	./.	./.	./.	./.	./.	./.	./.	./.	./.	./.	./.	A/A:58	C/C:56	./.	./.	./.	./.	./.	./.	./.	./.	./.	./.	./.	./.	./.	./.	T/T:58	./.	./.	C/C:80	./.	./.	./.	./.	./.
	347	WGS	MOL_5904	./.	./.	./.	./.	A/A:55	./.	./.	./.	./.	G/T:52,3	./.	./.	./.	./.	./.	./.	./.	./.	./.	./.	./.	./.	./.	./.	./.	./.	./.	./.	./.	./.	./.	./.	./.	./.	A/G:62,3	./.	./.	./.	./.	./.	./.
	394	WGS	SES264	./.	./.	./.	./.	./.	./.	./.	./.	./.	./.	./.	./.	T/C:46,6	T/A:53,12	./.	A/G:47,6	A/G:49,9	C/G:57,9	./.	./.	A/G:50,4	./.	./.	./.	./.	./.	./.	./.	./.	T/A:38,18	G/T:64,11	A/C:62,11	./.	./.	A/G:75,24	C/G:122,23	./.	./.	./.	G/A:65,11	A/G:40,27
	408	WGS	SM7916	./.	./.	./.	./.	./.	./.	./.	./.	./.	./.	./.	./.	./.	./.	./.	./.	./.	./.	./.	./.	./.	./.	./.	./.	./.	./.	./.	./.	./.	./.	./.	./.	./.	./.	./.	./.	./.	./.	./.	./.	./.
S. BARBERI	342	WGS	Chunnee	C/C:114	C/C:111	C/T:68,5	G/A:107,9	A/A:134	C/C:111	./.	A/A:92	G/C:83,7	G/T:90,19	T/C:108,18	C/C:85	T/T:120	T/A:121,9	A/A:96	A/G:118,11	A/G:83,9	C/G:79,11	./.	./.	A/G:118,8	A/A:94	T/G:28,23	T/A:52,36	./.	A/A:153	C/C:58	./.	./.	T/A:74,38	G/G:116	A/A:112	T/C:86,34	C/C:144	./.	C/G:271,40	./.	C/T:73,17	C/T:55,4	G/A:116,6	A/G:102,18
	5	Target	Chunnee-aus-CT6	./.	./.	./.	./.	./.	./.	./.	./.	C/C:89	./.	./.	./.	T/T:426	./.	./.	./.	./.	./.	./.	T/G:1080,428	A/G:1154,210	A/A:476	./.	./.	G/T:131,32	A/A:104	C/C:150	A/A:73	C/C:73	./.	G/G:111	A/A:112	T/C:935,397	C/C:1088	A/A:336	C/G:683,142	G/G:79	./.	./.	./.	./.
	352	WGS	Paunra	C/C:87	C/C:102	./.	G/A:65,4	A/A:127	C/C:100	T/T:81	A/A:84	G/C:69,15	G/T:154,11	T/C:95,41	C/C:111	T/T:112	T/A:107,7	A/A:84	A/G:88,36	A/G:75,33	C/G:74,38	./.	T/G:106,6	A/G:86,28	A/C:81,15	T/G:48,8	T/A:97,14	./.	A/A:121	C/T:58,4	./.	./.	T/A:120,17	G/G:135	A/A:135	T/C:103,8	C/C:121	./.	C/G:279,12	./.	C/T:89,23	C/T:51,5	G/A:120,12	A/G:100,20
	23	Target	Paunra-D2	./.	./.	./.	./.	./.	./.	./.	./.	./.	./.	./.	./.	T/T:137	./.	./.	./.	./.	./.	./.	T/T:530	A/A:368	A/A:238	./.	./.	T/G:40,40	./.	./.	./.	./.	./.	./.	./.	T/C:454,105	C/C:276	A/A:85	C/G:122,13	G/G:93	./.	./.	./.	./.
	356	WGS	Uba	C/T:64,6	C/C:77	./.	G/G:62	A/G:74,19	C/T:53,17	T/C:60,12	./.	G/G:82	./.	T/C:96,12	C/A:69,11	T/T:100	T/T:109	A/G:67,18	A/G:92,19	A/G:67,11	C/G:89,13	./.	./.	A/G:86,12	A/C:77,9	./.	T/A:62,16	./.	A/G:107,16	./.	./.	./.	T/A:75,23	G/G:98	A/A:92	T/C:74,18	C/T:91,5	A/G:156,23	C/G:227,22	./.	C/T:83,16	C/C:52	G/A:109,8	A/G:86,19
OTHER ACCESSIONS
S. EDULE	28	Target	SE-078-EH1	./.	./.	./.	./.	./.	./.	./.	./.	./.	./.	./.	./.	T/T:195	./.	./.	./.	./.	./.	C/T:123,95	T/T:373	G/A:443,137	./.	./.	./.	T/G:35,27	A/A:512	C/C:107	A/A:59	C/C:59	T/A:206,29	G/G:357	A/A:434	T/C:342,106	C/C:494	A/G:710,58	C/G:782,52	./.	./.	./.	./.	./.
MISCANTHUS	17	Target	Misc-floridus-miami	./.	./.	./.	./.	./.	./.	./.	./.	./.	./.	./.	./.	T/T:208	./.	./.	./.	./.	./.	./.	./.	A/A:725	C/A:67,67	./.	./.	G/G:149	./.	./.	./.	./.	T/T:379	G/G:405	A/A:386	T/T:498	C/C:371	A/A:630	C/C:413	./.	./.	./.	./.	./.
	22	Target	NG-77-022-B1	./.	./.	./.	./.	./.	./.	./.	./.	./.	./.	./.	./.	T/T:94	./.	./.	./.	./.	./.	./.	T/T:143	A/A:108	./.	./.	./.	G/G:92	A/A:967	C/C:298	./.	./.	T/T:99	G/G:116	A/A:121	T/T:175	C/C:217	A/A:397	C/C:233	G/G:92	./.	./.	./.	./.
